# Supplementary material for: Targeting ACLY sensitizes castration-resistant prostate cancer cells to AR antagonism by impinging on an ACLY-AMPK-AR feedback mechanism
Source: Oncotarget. 2016 May 27;7(28):43713–30. doi: 10.18632/oncotarget.9666 (PMC5190055; doi:10.18632/oncotarget.9666)
Supplement: Supplementary file 2 [file oncotarget-07-43713-s002.xlsx]

## Sheet: Clustering
Symbol	RefSeqID	log2FC.Ctrl_vs_ACLi	PV.Ctrl_vs_ACLi	FDR.Ctrl_vs_ACLi	log2FC.Ctrl_vs_MDV	PV.Ctrl_vs_MDV	FDR.Ctrl_vs_MDV	log2FC.Ctrl_vs_Combo	PV.Ctrl_vs_Combo	FDR.Ctrl_vs_Combo	Avg.Combo	Avg.ACLi	Avg.MDV	Avg.Ctrl	Exprs.Combo_r1	Exprs.Combo_r2	Exprs.Combo_r3	Exprs.ACLi_r1	Exprs.ACLi_r2	Exprs.ACLi_r3	Exprs.MDV_r1	Exprs.MDV_r2	Exprs.MDV_r3	Exprs.Ctrl_r1	Exprs.Ctrl_r2	Exprs.Ctrl_r3	Cluster
FANCA	NM_000135	-0.593279	7.3278e-06	0.000246024	0.10135	0.437814	1	-0.71178	1.59267e-07	2.98825e-06	9.2849	9.42665	10.0417	9.96483	9.57902	9.32202	8.95367	9.69568	9.24131	9.34294	10.3423	9.96679	9.81613	10.1396	9.87361	9.8813	purple
HSP90AA1	NM_001017963	-0.606234	1.59979e-06	6.48028e-05	-0.12456	0.251793	0.979726	-0.807191	2.84954e-09	7.71896e-08	14.4122	14.4541	14.7876	14.7451	14.6712	14.5291	14.0362	14.6712	14.3455	14.3455	14.7501	14.7816	14.831	14.831	14.5733	14.831	purple
RECQL4	NM_004260	-0.576443	0.00014784	0.00314992	0.117066	0.327904	1	-0.626351	1.23477e-07	2.40193e-06	9.18384	9.17034	9.85203	9.75662	9.23966	9.14949	9.16236	8.94984	8.99781	9.56336	9.70316	9.75451	10.0984	9.68355	9.78292	9.80338	purple
HIST1H2BK	NM_080593	-0.49508	3.71694e-05	0.000994516	-0.00752531	0.893786	1	-0.545055	3.79153e-06	5.14131e-05	10.7782	10.8087	11.2303	11.2219	10.9437	10.7709	10.6201	10.9321	10.6363	10.8576	11.2813	11.0688	11.3409	11.3688	11.1653	11.1316	purple
C8orf55	NM_016647	-0.557258	8.82194e-05	0.00206597	-0.0103105	0.960271	1	-0.659608	1.88089e-07	3.48964e-06	9.3605	9.41241	9.93821	9.95891	9.22743	9.49492	9.35913	9.18125	9.37877	9.67722	9.90278	9.77761	10.1342	9.76194	10.0896	10.0252	purple
TONSL	NM_013432	-0.905781	1.38254e-07	7.83673e-06	-0.0445215	0.743613	1	-1.02319	4.10164e-15	2.71244e-13	8.78407	8.85572	9.70921	9.77049	8.99953	8.66674	8.68594	8.74168	8.47719	9.34828	9.5687	9.60671	9.95221	9.65083	9.80671	9.85391	purple
TTLL12	NM_015140	-0.513513	2.66074e-05	0.000745626	-0.0284993	0.776495	1	-0.646345	3.25785e-08	7.14987e-07	11.4664	11.5432	12.0038	12.0192	11.6174	11.4963	11.2856	11.5598	11.3701	11.6996	11.9955	11.9142	12.1017	12.0004	12.045	12.0122	purple
SRSF2	NM_003016	-0.52	9.36354e-06	0.000305558	-0.0558172	0.553944	1	-0.634759	4.74465e-08	1.00405e-06	11.3808	11.458	11.8691	11.9063	11.5444	11.3163	11.2817	11.6084	11.3454	11.4203	11.9264	11.8152	11.8656	12.0378	11.8689	11.8124	purple
TFRC	NM_001128148	-0.63388	4.52425e-08	2.87224e-06	-0.104321	0.348936	1	-0.803875	2.41994e-11	9.3477e-10	12.7089	12.7949	13.3898	13.4476	12.6792	12.8778	12.5698	12.8252	12.8036	12.756	13.3434	13.4352	13.3908	13.4244	13.4482	13.4701	purple
MRPL12	NM_002949	-0.441662	0.000407581	0.0071551	-0.0413502	0.65957	1	-0.521423	5.77318e-06	7.49569e-05	9.90172	9.95915	10.2887	10.3505	9.92628	9.83586	9.94303	10.0628	9.77053	10.0442	10.3423	10.1059	10.418	10.5116	10.3053	10.2346	purple
PCYT2	NM_001184917	-0.459938	0.000223386	0.00442176	-0.0598052	0.610753	1	-0.550202	5.08149e-06	6.68792e-05	9.45158	9.51596	9.87434	9.94474	9.53388	9.50521	9.31565	9.4516	9.4819	9.61437	9.83485	9.75762	10.0306	9.82863	10.0689	9.93668	purple
TUBB4B	NM_006088	-0.801366	1.23345e-10	1.33752e-08	-0.14183	0.183841	0.909721	-0.964486	4.22691e-16	3.30182e-14	12.1391	12.2562	12.9001	13.0357	12.3018	12.0405	12.0751	12.3639	12.0342	12.3704	13.0377	12.6522	13.0105	13.1805	13.001	12.9256	purple
PYCRL	NM_023078	-0.608681	1.40437e-05	0.000436268	-0.0786215	0.532758	1	-0.748389	5.30726e-10	1.65607e-08	9.42793	9.53387	10.0173	10.1165	9.52002	9.49241	9.27135	9.42891	9.33022	9.84248	9.89676	9.8681	10.2871	9.98788	10.1923	10.1693	purple
NCAPH2	NM_001185011	-0.484251	0.000108089	0.00243752	-0.0762583	0.461472	1	-0.572957	5.81282e-07	9.57388e-06	9.83424	9.89009	10.2548	10.3349	9.86052	9.74526	9.89694	9.87336	9.73692	10.06	10.2143	10.2034	10.3468	10.4295	10.2622	10.313	purple
C9orf140	NM_178448	-0.478518	0.00251483	0.0291342	-0.0581821	0.697063	1	-0.622526	1.27451e-06	1.93403e-05	9.9513	10.0039	10.4115	10.4949	9.72308	9.98324	10.1476	9.66634	9.88756	10.4578	10.0893	10.3702	10.7748	10.3335	10.5505	10.6006	purple
LRRC45	NM_144999	-0.742452	4.82773e-05	0.00124001	-0.0450855	0.790706	1	-0.853853	9.5823e-09	2.34139e-07	7.80448	7.88895	8.53915	8.68408	7.64695	7.92312	7.84337	7.75964	7.57965	8.32757	8.203	8.36095	9.05351	8.63472	8.66974	8.74779	purple
RANGAP1	NM_002883	-0.45232	8.04503e-05	0.00191094	-0.0973987	0.327217	1	-0.554208	5.62046e-07	9.2658e-06	11.4129	11.4535	11.7722	11.8506	11.3523	11.4102	11.4762	11.4392	11.3935	11.5278	11.7537	11.7016	11.8614	11.9653	11.7857	11.8007	purple
RPS6KA4	NM_001006944	-0.588259	0.000769627	0.0116977	-0.0697699	0.687458	1	-0.676993	2.92909e-06	4.10085e-05	8.71297	8.72251	9.2463	9.33354	8.58032	8.76322	8.79536	8.36443	8.66419	9.13891	8.95564	9.26923	9.51403	9.04434	9.48059	9.47568	purple
H2AFX	NM_002105	-1.0404	2.03127e-07	1.09792e-05	-0.146758	0.389148	1	-1.16713	6.90871e-17	6.01574e-15	9.64145	9.63886	10.535	10.7049	9.47432	9.57558	9.87444	9.27013	9.3286	10.3178	10.1645	10.4078	11.0328	10.4269	10.8386	10.849	purple
THOP1	NM_003249	-0.580383	1.37642e-05	0.000428729	-0.0564682	0.650888	1	-0.622774	3.00298e-07	5.30644e-06	10.2331	10.2218	10.6906	10.766	10.0653	10.1691	10.4651	10.1111	10.0508	10.5035	10.4464	10.6101	11.0152	10.7148	10.7936	10.7897	purple
HSPA1B	NM_005346	-0.668277	5.42385e-08	3.38349e-06	-0.0391135	0.680865	1	-0.657803	5.89757e-08	1.21849e-06	10.0272	9.99568	10.5742	10.6201	10.2365	10.0421	9.803	9.98324	9.84709	10.1567	10.5988	10.5025	10.6213	10.6916	10.6162	10.5525	purple
ATAD3A	NM_018188	-0.703263	1.79893e-05	0.000536866	-0.0392323	0.80646	1	-0.70696	1.9994e-08	4.60812e-07	9.17873	9.12293	9.7532	9.82352	9.14841	9.10899	9.27877	8.95439	8.85104	9.56336	9.47824	9.65132	10.13	9.64606	9.89621	9.92828	purple
ARHGDIA	NM_001185077	-0.816489	4.6089e-10	4.54602e-08	-0.090286	0.393169	1	-0.640883	4.80679e-08	1.01474e-06	11.0095	10.7756	11.4599	11.5381	11.1798	10.8558	10.993	10.7551	10.5334	11.0384	11.4563	11.4146	11.5087	11.497	11.5508	11.5665	purple
ATAD3B	NM_031921	-0.913657	6.13463e-08	3.7845e-06	-0.0979631	0.491034	1	-0.671282	2.37431e-06	3.41168e-05	8.35128	8.06719	8.87249	9.01498	8.17647	8.34659	8.53077	7.84673	7.91531	8.43954	8.62815	8.88656	9.10275	8.90162	9.07506	9.06826	purple
EPN3	NM_017957	-0.516444	5.74061e-05	0.00143791	-0.100514	0.345844	1	-0.517351	3.88736e-06	5.24727e-05	10.1358	10.0897	10.457	10.5762	10.1597	10.0728	10.1748	10.0088	9.93117	10.3292	10.3899	10.3783	10.6027	10.572	10.5952	10.5615	purple
MRPS34	NM_023936	-0.522161	9.68355e-05	0.00223329	-0.0778608	0.508348	1	-0.578826	3.68558e-07	6.36447e-06	9.59705	9.61476	9.99894	10.1084	9.64201	9.50521	9.64395	9.57848	9.38051	9.8853	9.81888	9.88164	10.2963	10.0773	10.1755	10.0725	purple
TRMU	NM_018006	-0.522758	8.23885e-05	0.00195299	-0.0905515	0.441817	1	-0.567601	4.08436e-06	5.48936e-05	8.75661	8.78402	9.17727	9.29976	8.79597	8.71914	8.75473	8.76282	8.71205	8.87718	9.18492	9.12341	9.22348	9.29159	9.27304	9.33466	purple
BCL2L12	NM_001040668	-0.647364	8.18599e-06	0.000271444	-0.130888	0.257153	0.982133	-0.682606	2.44197e-07	4.38612e-06	8.33495	8.35833	8.84452	9.01744	8.32083	8.32757	8.35644	8.31524	8.20917	8.55057	8.86222	8.77079	8.90056	9.14603	9.0283	8.878	purple
ISOC2	NM_024710	-0.567175	0.000166811	0.0034958	-0.118903	0.443945	1	-0.646591	3.25574e-07	5.70113e-06	9.65485	9.66345	10.0617	10.217	9.52331	9.66034	9.78091	9.42564	9.53745	10.0273	9.68569	9.99986	10.4997	10.0178	10.3483	10.2849	purple
SDCCAG3	NM_001039707	-0.511366	3.41522e-05	0.000924413	-0.136654	0.213487	0.94262	-0.55527	2.0088e-06	2.9311e-05	9.85152	9.87475	10.1953	10.3339	9.92329	9.91381	9.71746	9.89311	9.74479	9.98634	10.1082	10.1997	10.2779	10.2964	10.3248	10.3803	purple
SAC3D1	NM_013299	-0.874859	8.80793e-06	0.000290171	-0.322352	0.0655435	0.655387	-0.893973	2.44829e-07	4.39522e-06	7.32208	7.32607	7.88179	8.2664	7.16369	7.32852	7.47404	7.21669	7.03973	7.72178	7.55359	7.88493	8.20686	8.06501	8.39835	8.33582	purple
HRAS	NM_001130442	-0.550031	1.60713e-05	0.000492247	-0.160471	0.172922	0.89702	-0.63051	1.27489e-07	2.45805e-06	9.0085	9.05152	9.40617	9.59423	8.92571	9.01254	9.08724	8.94984	9.0534	9.15131	9.2383	9.38975	9.59046	9.65522	9.53165	9.59583	purple
CBR1	NM_001757	-0.47324	9.40564e-05	0.00218362	-0.137552	0.190726	0.918054	-0.542364	1.60628e-06	2.38869e-05	9.59719	9.63746	9.93425	10.0829	9.54983	9.71732	9.52443	9.56073	9.55634	9.79533	9.83657	9.91965	10.0465	10.1385	10.0866	10.0236	purple
CISD3	NM_001136498	-0.471297	4.01572e-05	0.00105744	-0.141966	0.158957	0.870499	-0.536258	2.54378e-06	3.6165e-05	10.5636	10.5997	10.8665	10.9975	10.6627	10.5955	10.4326	10.6035	10.5356	10.6599	10.9072	10.7775	10.9147	11.0936	10.9656	10.9334	purple
MRPL36	NM_032479	-0.537478	5.06334e-05	0.00129807	-0.132631	0.260652	0.986004	-0.585755	3.55415e-06	4.86095e-05	8.63598	8.67623	9.04051	9.21071	8.63756	8.71914	8.55124	8.6286	8.65891	8.74117	8.94289	9.06837	9.11028	9.31208	9.12341	9.19663	purple
TRIM28	NM_005762	-0.427207	0.000212602	0.00425168	-0.127554	0.195729	0.923951	-0.527821	1.18443e-06	1.80993e-05	12.2276	12.2709	12.5541	12.6666	12.2569	12.231	12.1949	12.2527	12.1699	12.3902	12.6078	12.5441	12.5105	12.6938	12.6954	12.6107	purple
SNRNP70	NM_003089	-0.522215	4.26925e-05	0.00111198	-0.135042	0.22377	0.951986	-0.627221	3.70952e-08	7.98553e-07	10.0999	10.1651	10.4959	10.6432	10.053	10.0375	10.2091	10.1354	9.97973	10.3803	10.3251	10.4691	10.6936	10.7249	10.568	10.6367	purple
C16orf59	NM_025108	-0.961015	2.02207e-06	7.9689e-05	-0.226196	0.173423	0.897615	-1.11784	1.14211e-10	4.00393e-09	6.86914	7.00338	7.75441	8.08128	6.85309	6.94903	6.80529	6.78807	6.73951	7.48257	7.68445	7.46584	8.11295	8.03434	8.255	7.95451	purple
WDR34	NM_052844	-0.69276	7.53945e-06	0.000252644	-0.188851	0.170576	0.893491	-0.861314	7.80584e-13	3.69819e-11	9.52363	9.60958	10.0908	10.3048	9.45434	9.53362	9.58294	9.31565	9.4858	10.0273	9.8128	10.0028	10.4567	10.1466	10.4069	10.3611	purple
TMEM201	NM_001130924	-0.714844	9.77367e-05	0.00224814	-0.194829	0.168143	0.889709	-0.833052	2.72545e-08	6.07691e-07	7.9884	8.07757	8.59365	8.82288	8.06624	7.96886	7.9301	7.97015	7.76584	8.49672	8.63976	8.49176	8.64945	8.61713	8.95209	8.89943	purple
NPM3	NM_006993	-0.454988	0.000119801	0.00264417	-0.124227	0.237718	0.964411	-0.521259	6.46288e-06	8.30565e-05	9.35438	9.40007	9.69013	9.82263	9.34917	9.46649	9.24746	9.40552	9.38051	9.41416	9.62276	9.68173	9.7659	9.92684	9.83017	9.71088	purple
RAB8A	NM_005370	-0.52896	1.21658e-05	0.000384778	-0.160446	0.118003	0.801147	-0.610458	1.39169e-07	2.64961e-06	9.77698	9.84131	10.1514	10.317	9.77497	9.85803	9.69795	9.97769	9.78681	9.75943	10.1854	10.1161	10.1528	10.4739	10.2842	10.1931	purple
MRPL23	NM_021134	-0.50706	0.000153719	0.00325889	-0.147212	0.187993	0.913959	-0.575897	3.96338e-06	5.33704e-05	8.91678	8.99144	9.28675	9.47202	9.03929	8.86392	8.84714	9.18953	8.85515	8.92965	9.38697	9.14062	9.33266	9.62407	9.49473	9.29726	purple
ZMYND19	NM_138462	-0.556175	1.27839e-05	0.000401778	-0.207623	0.0617939	0.645088	-0.655798	6.8013e-08	1.38274e-06	8.72708	8.8161	9.12571	9.36436	8.7588	8.75783	8.66461	8.7972	8.78719	8.86392	9.14539	9.11158	9.12016	9.43283	9.37058	9.28968	purple
ATP1B3	NM_001679	-0.486863	3.84816e-05	0.00102307	-0.170529	0.0892585	0.729892	-0.607425	1.30591e-07	2.50679e-06	10.6079	10.6995	10.9501	11.1114	10.712	10.6588	10.4528	10.8716	10.6565	10.5706	10.9617	10.9034	10.9853	11.1887	11.0841	11.0614	purple
MRPL14	NM_032111	-0.450877	0.000149503	0.00317918	-0.159225	0.13263	0.824763	-0.566786	1.18591e-06	1.8114e-05	9.33572	9.43486	9.68087	9.8542	9.25315	9.43837	9.31565	9.45591	9.41974	9.42891	9.71998	9.63266	9.68998	10.0097	9.79812	9.75479	purple
CCDC86	NM_024098	-0.825879	1.71496e-11	2.20151e-09	-0.327363	0.00268784	0.144114	-1.02157	2.26733e-16	1.86279e-14	9.59843	9.78281	10.2357	10.5659	9.66857	9.78392	9.34279	9.72446	9.70752	9.91645	10.1366	10.1984	10.3721	10.5069	10.6292	10.5615	purple
CDC20	NM_001255	-0.66619	2.41902e-08	1.65618e-06	-0.274486	0.00828189	0.265105	-0.818208	1.39394e-11	5.56053e-10	9.64603	9.78457	10.1238	10.4045	9.46034	9.66174	9.81602	9.8301	9.70161	9.822	10.1704	10.095	10.1059	10.55	10.3483	10.3152	purple
TRPM2	NM_003307	-0.541344	1.71479e-05	0.000517504	-0.214997	0.054792	0.622116	-0.699313	3.87315e-09	1.02609e-07	9.14191	9.27532	9.56225	9.79618	9.25077	9.17522	8.99974	9.20687	9.17711	9.44199	9.44647	9.47262	9.76765	9.85147	9.84188	9.69518	purple
PRADC1	NM_032319	-0.892021	1.03586e-07	6.06865e-06	-0.327256	0.0254607	0.452555	-1.06823	2.38017e-10	7.83304e-09	6.92942	7.17786	7.70872	8.11756	7.0048	7.08761	6.69584	7.33494	7.05934	7.13932	7.67341	7.60679	7.84597	8.22359	8.12158	8.00752	purple
MRPS7	NM_015971	-0.390493	0.000777458	0.0117558	-0.142717	0.160575	0.875105	-0.517455	4.60881e-06	6.1305e-05	10.3195	10.4111	10.6008	10.7505	10.3629	10.3126	10.283	10.4759	10.4069	10.3505	10.6406	10.5431	10.6185	10.8841	10.6971	10.6704	purple
DYNLL1	NM_001037495	-0.429321	0.000275194	0.00522225	-0.194422	0.0602393	0.639951	-0.594005	4.39485e-07	7.43484e-06	11.0596	11.1665	11.3655	11.5438	11.1356	11.0582	10.985	11.248	11.1513	11.1002	11.4146	11.2866	11.3952	11.7691	11.5015	11.3606	purple
PFN1	NM_005022	-0.371215	0.0010994	0.0152818	-0.185567	0.0599198	0.639951	-0.557511	3.99532e-07	6.80745e-06	12.731	12.8538	13.0734	13.2816	12.826	12.7076	12.6595	12.9093	12.7151	12.9369	13.1076	13.001	13.1117	13.3631	13.2625	13.2192	purple
CDCA3	NM_031299	-0.857448	3.28672e-11	3.99869e-09	-0.385197	0.000966875	0.0819964	-1.11586	1.71963e-19	2.15213e-17	8.62154	8.87541	9.29776	9.69806	8.6105	8.64917	8.60494	8.897	8.83159	8.89763	9.44922	9.2114	9.23266	9.84527	9.55696	9.69194	purple
FAM86A	NM_201400	-0.41738	0.000580246	0.0093625	-0.169803	0.113188	0.787569	-0.557669	2.58473e-06	3.66575e-05	9.09916	9.22958	9.43375	9.62291	9.16798	9.15131	8.97818	9.2778	9.24478	9.16617	9.46213	9.39566	9.44347	9.70335	9.62467	9.54071	purple
POLR2H	NM_006232	-0.41913	0.000518285	0.00863817	-0.172801	0.100398	0.763429	-0.551568	3.41069e-06	4.68863e-05	9.91513	10.0367	10.2304	10.4062	9.96206	9.99842	9.78492	10.1468	9.99853	9.96475	10.2437	10.2672	10.1803	10.6159	10.3547	10.248	purple
BRIX1	NM_018321	-0.718276	2.96129e-09	2.52194e-07	-0.308775	0.00381305	0.176783	-0.928557	1.29824e-12	5.93333e-11	9.38992	9.60642	9.96856	10.2843	9.49103	9.61036	9.06837	9.6992	9.54388	9.57618	9.98804	9.97404	9.9436	10.4635	10.1838	10.2056	purple
MPDU1	NM_004870	-0.557705	3.90834e-06	0.000143432	-0.222818	0.0408677	0.555149	-0.727203	1.15688e-09	3.39117e-08	10.3629	10.5045	10.7724	10.9875	10.4819	10.3733	10.2335	10.6238	10.4536	10.4362	10.8386	10.6339	10.8445	11.1522	10.8487	10.9614	purple
SRM	NM_003132	-0.483017	7.60629e-05	0.00182912	-0.203004	0.0468704	0.583208	-0.669265	1.37069e-09	3.96851e-08	10.7959	10.9324	11.1666	11.3556	10.7828	10.7875	10.8173	10.8447	10.809	11.1436	11.2402	11.1146	11.145	11.3512	11.3759	11.3398	purple
DTYMK	NM_012145	-0.790089	2.10361e-10	2.20576e-08	-0.331359	0.00234347	0.133052	-1.04905	7.28072e-19	8.54169e-17	8.78716	9.04623	9.4454	9.79126	8.82646	8.78467	8.75035	9.17711	8.96949	8.99209	9.45357	9.31619	9.56644	9.89526	9.7659	9.71261	purple
TDP1	NM_018319	-0.556117	1.03289e-05	0.000333013	-0.224936	0.042597	0.563707	-0.756789	2.88601e-10	9.40026e-09	8.75588	8.94695	9.23735	9.48848	8.76838	8.83465	8.66461	8.98571	9.01881	8.83634	9.24239	9.21632	9.25334	9.53343	9.47168	9.46034	purple
SNRPB	NM_003091	-0.621645	7.40379e-08	4.49597e-06	-0.275735	0.00721189	0.248096	-0.867516	3.33207e-14	1.87958e-12	10.8098	11.0165	11.3116	11.5813	10.7876	10.9494	10.6923	10.9943	10.9218	11.1333	11.2294	11.2892	11.4161	11.6194	11.5821	11.5424	purple
TROAP	NM_005480	-0.494922	6.81869e-05	0.00166263	-0.199647	0.0723678	0.679862	-0.668564	9.35711e-09	2.28957e-07	9.19846	9.36649	9.60114	9.81325	9.10008	9.29415	9.20115	9.55075	9.25994	9.28878	9.69875	9.66813	9.43655	9.92882	9.7912	9.71973	purple
CYCS	NM_018947	-0.497928	2.18042e-05	0.000633919	-0.229153	0.021924	0.425577	-0.693535	1.22482e-08	2.92924e-07	11.9752	12.1396	12.3741	12.5759	12.1101	12.0716	11.744	12.28	12.0853	12.0536	12.3631	12.3887	12.3704	12.728	12.4984	12.5013	purple
LAD1	NM_005558	-0.463861	8.25885e-05	0.00195641	-0.188897	0.0888928	0.729286	-0.701838	1.12601e-09	3.30395e-08	10.95	11.1295	11.3535	11.5441	10.8769	11.066	10.907	11.0419	11.1122	11.2346	11.2125	11.3464	11.5015	11.4622	11.6257	11.5444	purple
EED	NM_152991	-0.539849	0.000276626	0.00524266	-0.217749	0.105726	0.771078	-0.769051	1.35508e-07	2.59261e-06	8.05783	8.29177	8.58165	8.84694	8.14251	8.11779	7.91318	8.41526	8.30991	8.15013	8.74982	8.55246	8.44266	9.08765	8.69059	8.76258	purple
C18orf56	NM_001012716	-0.75021	7.2782e-06	0.000244829	-0.320985	0.0348874	0.51851	-1.06198	4.10266e-10	1.31424e-08	7.14326	7.48316	7.89026	8.27151	7.11811	7.07021	7.24145	7.45629	7.45885	7.53434	7.82397	7.79659	8.05022	8.13096	8.42605	8.25751	purple
FAM83D	NM_030919	-0.950028	2.14025e-15	7.18569e-13	-0.443406	2.61173e-05	0.00701491	-1.33151	9.67014e-28	4.0681e-25	9.29991	9.67377	10.1352	10.5742	9.13704	9.44703	9.31565	9.72288	9.63762	9.66082	10.1842	10.134	10.0874	10.735	10.5383	10.4494	purple
KPNA2	NM_002266	-0.668584	1.1477e-08	8.52645e-07	-0.309127	0.00316685	0.157742	-0.967125	4.2693e-17	3.82234e-15	11.4576	11.706	12.019	12.3202	11.4175	11.4862	11.4689	11.8007	11.6837	11.6335	12.1157	11.9869	11.9545	12.5039	12.2456	12.2112	purple
CCT5	NM_012073	-0.412377	0.000298687	0.00555339	-0.205534	0.0364942	0.528549	-0.61672	8.90455e-08	1.77483e-06	12.2064	12.3747	12.5657	12.7642	12.2835	12.2985	12.0372	12.4843	12.3097	12.3301	12.5872	12.5395	12.5705	12.8337	12.7635	12.6954	purple
NUP35	NM_138285	-0.662781	6.81432e-05	0.00166263	-0.295141	0.0448226	0.573286	-0.912059	4.73106e-08	1.00179e-06	7.29353	7.59093	7.93026	8.28445	7.37935	7.47882	7.02241	7.78479	7.62451	7.36347	7.80974	7.93605	8.04499	8.41765	8.12158	8.31411	purple
UBE2N	NM_003348	-0.489851	3.93483e-05	0.00104164	-0.224921	0.0303599	0.487167	-0.687788	3.36841e-08	7.34174e-07	10.2953	10.4764	10.6827	10.9001	10.4727	10.372	10.0413	10.6096	10.4691	10.3505	10.7581	10.6557	10.6344	11.0558	10.8472	10.7973	purple
CD320	NM_016579	-0.596602	3.47008e-06	0.000129381	-0.276881	0.0146179	0.349119	-0.871879	7.36579e-13	3.49951e-11	9.15517	9.40346	9.67587	9.97918	9.31192	8.96213	9.19148	9.35068	9.23335	9.62635	9.63445	9.50692	9.88623	10.0671	9.96376	9.90663	purple
UFD1L	NM_005659	-0.377342	0.0022379	0.0266419	-0.16986	0.111925	0.785229	-0.535092	5.09538e-06	6.69358e-05	9.27862	9.42655	9.57968	9.76022	9.23101	9.32824	9.2766	9.5533	9.4291	9.29726	9.63293	9.50512	9.60099	9.94303	9.68702	9.65061	purple
CCT8	NM_006585	-0.424389	0.000247548	0.00482076	-0.215504	0.0330781	0.506715	-0.63026	1.3542e-07	2.59236e-06	11.4394	11.6052	11.7801	11.9844	11.5876	11.4942	11.2363	11.7266	11.5778	11.511	11.8484	11.7561	11.7358	12.1316	11.8929	11.9286	purple
UTP18	NM_016001	-0.428597	0.000281895	0.00530331	-0.200231	0.0602572	0.639951	-0.612419	9.37933e-08	1.8629e-06	9.49234	9.65174	9.83673	10.0468	9.52331	9.53812	9.4156	9.6812	9.68382	9.59021	9.82868	9.81875	9.86276	10.1717	9.94847	10.0202	purple
PAK6	NM_001128628	-0.661129	0.00119432	0.0162328	-0.328068	0.0767679	0.690794	-0.962793	3.25999e-06	4.51062e-05	6.03322	6.36385	6.73026	7.15383	6.09833	6.04881	5.9525	6.52526	6.49215	6.07414	6.81723	6.85309	6.52045	7.46389	7.07278	6.92482	purple
CTSC	NM_001814	-0.445135	0.001356	0.0179075	-0.213122	0.118057	0.801147	-0.660514	1.23559e-06	1.87824e-05	8.53707	8.73247	8.93231	9.18328	8.46762	8.70704	8.43655	8.58535	8.82381	8.78826	8.68675	9.00508	9.1051	9.03569	9.31752	9.19663	purple
PNPT1	NM_033109	-0.376218	0.00192885	0.0236647	-0.186675	0.0891404	0.729439	-0.544025	3.8335e-06	5.19379e-05	9.44566	9.59351	9.74171	9.93722	9.50536	9.5412	9.29042	9.66414	9.68382	9.43258	9.76759	9.71973	9.73781	9.8878	9.95512	9.96874	purple
CHCHD8	NM_016565	-0.454103	0.000117792	0.00261638	-0.219973	0.0352014	0.520467	-0.633487	3.25735e-08	7.14987e-07	9.99958	10.1598	10.3414	10.5675	10.0689	10.0685	9.86134	10.2284	10.0795	10.1716	10.2963	10.3119	10.416	10.5895	10.5318	10.5812	purple
PSMG1	NM_003720	-0.513773	5.32665e-05	0.00134972	-0.240781	0.0329007	0.504965	-0.699511	1.01031e-08	2.46349e-07	8.67836	8.86267	9.08674	9.36076	8.74835	8.64917	8.63756	8.95439	8.84536	8.78826	9.15755	9.05578	9.0469	9.4161	9.34828	9.3179	purple
NSL1	NM_001042549	-0.402883	0.00128815	0.0172595	-0.18439	0.0942017	0.744004	-0.542099	7.39092e-06	9.37068e-05	9.10712	9.23904	9.41453	9.61824	9.22743	9.1567	8.93721	9.36677	9.28625	9.06411	9.52911	9.30992	9.40456	9.65522	9.64459	9.55492	purple
DDX23	NM_004818	-0.444382	0.00013033	0.00282128	-0.206868	0.0469144	0.583208	-0.618587	4.54067e-08	9.63224e-07	10.3681	10.509	10.6867	10.8877	10.2655	10.4813	10.3577	10.6114	10.527	10.3885	10.7175	10.7489	10.5938	10.9437	10.8663	10.8531	purple
RRP36	NM_033112	-0.563467	5.63679e-06	0.000197017	-0.2634	0.0174807	0.381485	-0.752667	1.07036e-08	2.5936e-07	9.28991	9.48242	9.7244	9.99889	9.56276	9.19881	9.10815	9.61622	9.45756	9.37349	9.80794	9.6773	9.68795	10.2081	9.8853	9.90326	purple
UBE2C	NM_181802	-0.771308	1.25558e-09	1.16289e-07	-0.367562	0.000848499	0.0773552	-1.05105	3.10442e-15	2.0726e-13	8.85117	9.13354	9.47626	9.86012	8.62053	8.80471	9.12827	9.30177	9.03887	9.05998	9.55651	9.36219	9.51009	10.0361	9.77358	9.77066	purple
DNAJC11	NM_018198	-0.392941	0.000627844	0.00996021	-0.178619	0.0805349	0.702217	-0.564919	7.06477e-07	1.13573e-05	10.3366	10.4705	10.6331	10.8142	10.4243	10.3839	10.2017	10.472	10.4394	10.5002	10.6238	10.6579	10.6177	10.8446	10.8108	10.7874	purple
ACTL8	NM_030812	-1.28954	1.80391e-05	0.000537434	-0.630581	0.0208752	0.415827	-1.76986	1.04479e-07	2.05296e-06	3.23949	3.82696	4.62721	5.41898	3.8808	3.53385	2.30382	3.61464	4.11916	3.74708	4.30819	4.84863	4.72481	5.65953	5.34328	5.25413	purple
VDAC3	NM_001135694	-0.384477	0.000834923	0.0123809	-0.180456	0.0785723	0.695753	-0.536236	3.63165e-06	4.9495e-05	10.5388	10.6543	10.8116	10.9773	10.5988	10.6236	10.394	10.7118	10.6757	10.5755	10.863	10.8133	10.7586	11.125	10.9208	10.8861	purple
BLMH	NM_000386	-0.478098	3.99347e-05	0.00105317	-0.225547	0.034737	0.517616	-0.630161	3.76096e-08	8.08131e-07	9.37023	9.49917	9.71264	9.94842	9.3232	9.48198	9.30553	9.48661	9.52663	9.48427	9.69343	9.7891	9.65537	10.0133	9.93915	9.8928	purple
JMJD6	NM_015167	-0.583637	3.76862e-05	0.0010068	-0.28311	0.0197794	0.404117	-0.778051	1.1496e-08	2.76831e-07	8.2086	8.37919	8.67258	8.99372	8.0856	8.3838	8.1564	8.18887	8.49965	8.44904	8.63976	8.65391	8.72408	8.98217	9.01829	8.9807	purple
MRPL16	NM_017840	-0.479626	8.29903e-05	0.00196225	-0.212665	0.0512917	0.603969	-0.608862	2.41737e-07	4.35021e-06	9.23789	9.35812	9.57013	9.79417	9.28069	9.33022	9.10275	9.47706	9.35096	9.24634	9.69125	9.54585	9.47327	9.91843	9.72123	9.74283	purple
MRPL46	NM_022163	-0.490192	0.000536652	0.00886809	-0.209396	0.0941331	0.743967	-0.618243	5.76044e-06	7.48556e-05	8.22894	8.36269	8.60634	8.86194	8.36111	8.18727	8.13843	8.38362	8.26063	8.44383	8.51407	8.58948	8.71547	8.93023	8.86021	8.79536	purple
TOMM40L	NM_032174	-0.595128	4.1772e-06	0.000151775	-0.26765	0.0215931	0.42287	-0.737623	7.48316e-09	1.85971e-07	8.71971	8.85715	9.14951	9.44164	8.72392	8.89459	8.54062	8.84975	8.92929	8.79241	9.06088	9.21632	9.17133	9.57264	9.33068	9.42161	purple
PLK1	NM_005030	-0.682819	4.88488e-09	3.96663e-07	-0.32996	0.00129221	0.0957364	-0.857923	1.69906e-12	7.69468e-11	10.1451	10.2825	10.5918	10.9146	9.92822	10.1651	10.342	10.2358	10.3144	10.2974	10.6063	10.607	10.5621	10.9422	10.9843	10.8172	purple
TMEM70	NR_033334	-0.5594	1.65955e-05	0.00050476	-0.249145	0.0304868	0.48803	-0.690012	1.67694e-08	3.91403e-07	8.68441	8.80757	9.06622	9.35186	8.6827	8.64524	8.7253	8.8536	8.70518	8.86392	8.98262	9.01504	9.20101	9.38992	9.38461	9.28105	purple
BAG3	NM_004281	-0.39549	0.0010273	0.0145645	-0.203119	0.0736741	0.684047	-0.536722	2.2831e-06	3.29281e-05	10.0798	10.1848	10.3344	10.536	10.0717	10.0717	10.0961	10.1708	10.1139	10.2698	10.2017	10.4913	10.3101	10.4651	10.6045	10.5384	purple
TOMM6	NM_001134493	-0.423991	0.000390907	0.00690754	-0.215818	0.0380628	0.539632	-0.55	5.33333e-06	6.97729e-05	10.606	10.7156	10.8534	11.0615	10.7498	10.6629	10.4054	10.8548	10.6426	10.6493	10.9294	10.8348	10.7961	11.2443	11.0012	10.9391	purple
MRPS28	NM_014018	-0.4155	0.000728892	0.0112464	-0.215526	0.0483839	0.589059	-0.591892	4.79978e-07	8.03423e-06	9.0628	9.20128	9.38001	9.61487	9.01504	9.14277	9.0306	9.12341	9.31619	9.16425	9.42726	9.36816	9.3446	9.69548	9.57591	9.57322	purple
MRPL15	NM_014175	-0.433504	0.000338134	0.0061589	-0.215739	0.0425689	0.563707	-0.549922	1.37515e-06	2.07233e-05	9.52939	9.63292	9.79573	10.0199	9.58446	9.60068	9.40303	9.79052	9.53621	9.57202	9.73229	9.78368	9.87124	10.0461	10.0226	9.99088	purple
MLX	NM_170607	-0.427346	0.000286011	0.00534904	-0.216488	0.0453675	0.576248	-0.563395	6.3511e-07	1.03578e-05	10.2848	10.3841	10.5325	10.7544	10.2818	10.2994	10.2731	10.4705	10.3784	10.3035	10.6825	10.4325	10.4825	10.8936	10.6597	10.71	purple
CCNB1	NM_031966	-0.518612	5.47176e-06	0.000192018	-0.298141	0.00307813	0.154646	-0.688678	7.6627e-10	2.31652e-08	11.2818	11.4006	11.5857	11.8576	11.1855	11.3244	11.3356	11.4543	11.4453	11.3021	11.5565	11.5819	11.6187	11.966	11.8253	11.7816	purple
FAM96A	NM_032231	-0.604112	2.37194e-07	1.26059e-05	-0.324936	0.00214417	0.126253	-0.762124	1.35013e-10	4.65835e-09	9.37142	9.51483	9.75078	10.0882	9.44003	9.50291	9.17133	9.51129	9.51868	9.51451	9.70316	9.73781	9.81136	10.1118	10.1236	10.0292	purple
WNT7B	NM_058238	-0.752789	3.52797e-07	1.78792e-05	-0.39364	0.0015444	0.105945	-0.937432	7.28257e-12	3.01286e-10	7.96704	8.14555	8.48635	8.91805	7.9312	8.03387	7.93605	8.02614	8.09386	8.31664	8.56679	8.46245	8.4298	8.9599	8.91309	8.88116	purple
PTGES3	NM_006601	-0.481701	1.88171e-05	0.00055823	-0.267523	0.00751869	0.253408	-0.644309	4.72552e-09	1.23043e-07	11.758	11.8497	12.0357	12.2742	11.8113	11.7465	11.7163	11.8776	11.8046	11.867	12.0637	12.0802	11.9632	12.3249	12.2681	12.2296	purple
MRPL11	NM_170739	-0.480029	0.000208307	0.00419176	-0.2857	0.0144666	0.34693	-0.558744	7.7988e-06	9.8312e-05	8.84718	8.90445	9.05657	9.37818	8.86416	8.87694	8.80045	8.91369	8.92249	8.87718	9.01892	9.01254	9.13824	9.59013	9.30632	9.2381	purple
HSPA8	NM_006597	-0.408762	0.000279753	0.00527437	-0.136461	0.172005	0.895718	-0.510045	3.35272e-06	4.62532e-05	14.96	14.9793	15.0381	15.1153	15.1153	15.0381	14.7266	15.1153	14.9113	14.9113	15.0381	15.0381	15.0381	15.1153	15.1153	15.1153	purple
C16orf61	NM_020188	-0.659662	2.73697e-07	1.43064e-05	-0.36887	0.00123782	0.0943202	-0.828288	5.65455e-13	2.74603e-11	9.49664	9.62372	9.88138	10.2514	9.42963	9.54805	9.51223	9.47535	9.58309	9.81273	9.74121	9.84787	10.055	10.1685	10.2992	10.2865	purple
GPR44	NM_004778	-1.04615	1.95374e-07	1.07185e-05	-0.627076	0.000965512	0.0819964	-1.19036	3.30135e-08	7.22262e-07	5.76931	6.01803	6.44902	7.18784	6.14476	5.94711	5.21605	6.2455	5.89239	5.91622	6.75305	6.42531	6.16871	7.21747	7.22795	7.11811	purple
UTP11L	NM_016037	-0.426961	0.00117743	0.0160533	-0.243661	0.0241683	0.442776	-0.538672	5.70019e-06	7.41556e-05	9.6263	9.73031	9.85678	10.1071	9.75409	9.67125	9.45357	9.98521	9.70051	9.50521	9.91595	9.8769	9.77748	10.2581	10.0028	10.0603	purple
CHCHD3	NM_017812	-0.443263	0.000365249	0.00655027	-0.253288	0.0225747	0.431913	-0.588064	1.16786e-06	1.78852e-05	9.00343	9.12911	9.27411	9.55631	9.07791	8.94645	8.98593	9.15131	9.11608	9.11995	9.26149	9.24418	9.31666	9.70994	9.49079	9.46819	purple
FAIM	NM_001033030	-0.464159	0.000391373	0.00690951	-0.258916	0.0257862	0.455425	-0.601257	2.54506e-06	3.61685e-05	8.59426	8.73171	8.89092	9.1884	8.66475	8.63019	8.48782	8.82524	8.72573	8.64414	8.93035	8.91756	8.82485	9.30632	9.2103	9.04859	purple
CKS2	NM_001827	-0.573654	2.13846e-06	8.38031e-05	-0.334937	0.00207121	0.123619	-0.767482	1.47056e-10	5.03902e-09	9.97932	10.1372	10.3276	10.6671	9.92628	9.94623	10.0655	10.1734	10.1626	10.0755	10.4059	10.313	10.264	10.8953	10.6019	10.5042	purple
XRCC6	NM_001469	-0.367157	0.00122956	0.0166148	-0.202151	0.0403177	0.550772	-0.585913	5.9624e-07	9.78332e-06	12.2628	12.435	12.5902	12.7909	12.4045	12.3249	12.0588	12.5295	12.4071	12.3683	12.5993	12.5496	12.6217	12.8742	12.7869	12.7116	purple
UQCRFS1	NM_006003	-0.407783	0.000372195	0.00664703	-0.203388	0.0448029	0.573245	-0.616391	7.03027e-08	1.4214e-06	10.4446	10.611	10.7709	10.9625	10.4678	10.5252	10.3409	10.6631	10.6416	10.5283	10.7743	10.7448	10.7936	11.0972	10.9504	10.84	purple
C15orf23	NM_001142761	-0.648954	6.42701e-08	3.93705e-06	-0.333865	0.00171487	0.112131	-0.98588	4.51141e-17	4.01849e-15	8.92516	9.24591	9.52387	9.86861	8.91923	9.00497	8.85129	9.24249	9.25994	9.2353	9.53279	9.56555	9.47327	9.97824	9.81795	9.80963	purple
SNRPF	NM_003095	-0.475932	0.00024995	0.0048567	-0.215619	0.0639652	0.652394	-0.705229	3.83532e-08	8.23098e-07	8.80968	9.04584	9.25364	9.50057	8.95439	8.86971	8.60494	9.19881	9.01254	8.92618	9.39897	9.24693	9.11502	9.68355	9.4541	9.36406	purple
C1QBP	NM_001212	-0.377634	0.000964663	0.0138671	-0.20373	0.0437833	0.568109	-0.587752	2.27938e-07	4.12592e-06	11.5358	11.701	11.8491	12.0251	11.6572	11.5543	11.396	11.8085	11.6611	11.6335	11.8529	11.8793	11.8152	12.0525	11.9948	12.0278	purple
FBL	NM_001436	-0.523475	7.79453e-06	0.000259696	-0.27089	0.00919586	0.281856	-0.824149	3.44706e-12	1.50076e-10	11.0471	11.291	11.5104	11.7686	11.0186	11.1806	10.942	11.3358	11.3184	11.2188	11.5355	11.4963	11.4994	11.9434	11.65	11.7123	purple
GJB1	NM_000166	-0.881365	0.00178507	0.0222061	-0.376603	0.158731	0.870499	-1.32816	3.01071e-06	4.20163e-05	4.23979	4.75402	5.27033	5.83559	4.29164	4.22382	4.20392	5.0606	4.29164	4.90983	4.67051	5.61061	5.52988	5.69432	6.09634	5.71611	purple
EIF5A	NM_001143762	-0.38591	0.000959762	0.0138311	-0.184132	0.066457	0.658764	-0.570166	6.45586e-07	1.05189e-05	11.9024	12.0512	12.2005	12.362	12.0148	11.9416	11.7509	12.2236	11.9948	11.9352	12.2675	12.0936	12.2402	12.394	12.3617	12.3301	purple
ARMC6	NM_001199196	-0.427892	0.00131331	0.0174693	-0.200156	0.0876	0.725161	-0.674393	7.61122e-09	1.89019e-07	9.11827	9.32618	9.52424	9.74655	9.15488	9.13405	9.06589	9.19312	9.2112	9.57423	9.4291	9.38975	9.75387	9.71551	9.78131	9.74283	purple
NOL11	NM_015462	-0.479736	0.000127282	0.00276904	-0.225295	0.0316911	0.497003	-0.703894	6.19219e-09	1.57181e-07	9.68	9.89786	10.1028	10.3281	9.83184	9.73632	9.47185	10.1031	9.87549	9.71503	10.1746	10.0979	10.0359	10.4739	10.2832	10.2272	purple
RBMX	NM_002139	-0.387939	0.000663817	0.0103895	-0.178099	0.0842593	0.713667	-0.600255	1.26888e-07	2.45053e-06	10.3812	10.5512	10.7125	10.888	10.3987	10.4609	10.2839	10.5817	10.5769	10.4951	10.7975	10.7024	10.6376	11.003	10.8551	10.8059	purple
MRPL49	NR_037567	-0.354751	0.00180522	0.0224236	-0.150233	0.136869	0.834187	-0.52637	2.33764e-06	3.36453e-05	10.7587	10.8999	11.0362	11.1768	10.823	10.7372	10.7157	10.9801	10.8527	10.8668	11.1268	10.9782	11.0037	11.2617	11.1844	11.0843	purple
SNRNP25	NM_024571	-0.405761	0.000928086	0.0134688	-0.169021	0.120854	0.807164	-0.60992	5.53707e-07	9.14559e-06	9.47082	9.66054	9.84099	10.0235	9.62635	9.40165	9.38445	9.76295	9.62268	9.59599	9.88807	9.74869	9.88623	10.2284	9.89621	9.9459	purple
DDX39A	NM_005804	-0.567619	7.87099e-07	3.5832e-05	-0.276143	0.00665252	0.237269	-0.879548	6.39774e-15	4.06163e-13	10.2423	10.5114	10.7578	11.02	10.2359	10.3361	10.1547	10.472	10.5029	10.5591	10.7667	10.6895	10.8172	11.068	11.0229	10.9691	purple
RAD1	NM_002853	-0.510602	1.67218e-05	0.000506338	-0.23112	0.0301138	0.484807	-0.760604	1.23087e-10	4.2807e-09	9.16977	9.41747	9.64469	9.88911	9.17242	9.31807	9.01881	9.53279	9.38915	9.33045	9.70994	9.65132	9.5728	9.95173	9.90252	9.81307	purple
POLR2D	NM_004805	-0.424837	0.000769059	0.0116957	-0.217468	0.0490995	0.591992	-0.63959	3.68903e-07	6.36728e-06	9.03369	9.25079	9.41628	9.64588	9.20747	9.05552	8.83808	9.38878	9.26373	9.09985	9.43148	9.44679	9.37058	9.63971	9.75387	9.54405	purple
MRPL27	NM_016504	-0.463364	0.00103732	0.0146462	-0.224817	0.0641971	0.652394	-0.672342	3.47806e-07	6.05099e-06	8.84417	9.0654	9.23922	9.49121	8.97508	8.8422	8.71523	9.30177	8.94527	8.94915	9.38479	9.21786	9.11502	9.75899	9.35532	9.35931	purple
CCDC34	NM_030771	-0.414633	0.00312355	0.0343485	-0.222633	0.0777785	0.693171	-0.652447	5.68447e-06	7.39786e-05	8.06214	8.30368	8.47671	8.7482	7.91819	8.28645	7.98177	8.32083	8.39687	8.19336	8.40532	8.50881	8.516	8.82472	8.77465	8.64524	purple
PHF5A	NM_032758	-0.418852	0.00204236	0.0247185	-0.207083	0.0853282	0.716917	-0.645227	6.1608e-06	7.94374e-05	8.26649	8.51829	8.68551	8.94143	8.42883	8.40154	7.96909	8.54545	8.49965	8.50978	8.70225	8.68646	8.66781	9.07823	8.90068	8.84536	purple
NOP16	NM_016391	-0.477105	8.38315e-05	0.0019778	-0.253688	0.0172863	0.379374	-0.73418	1.42069e-09	4.09968e-08	9.08722	9.34663	9.52077	9.78348	9.06626	9.27435	8.92104	9.45591	9.31112	9.27284	9.51223	9.47842	9.57166	9.88304	9.71261	9.75479	purple
SNRNP40	NM_004814	-0.407375	0.000897759	0.0131544	-0.202546	0.0619833	0.645088	-0.632968	6.56619e-08	1.34234e-06	9.15059	9.37364	9.51967	9.73632	9.20157	9.19045	9.05976	9.49271	9.27109	9.3571	9.63293	9.3754	9.55069	9.86171	9.68965	9.6576	purple
NUDT15	NM_018283	-0.438542	0.000656899	0.0103041	-0.220664	0.049811	0.594781	-0.700938	2.19298e-08	4.99168e-07	8.73069	8.99482	9.1583	9.41211	8.86096	8.69355	8.63756	9.10296	8.92929	8.95221	9.18332	9.07149	9.22011	9.54999	9.43431	9.25201	purple
GJA9-MYCBP	NR_037633	-0.456547	0.000143697	0.00307632	-0.233095	0.0281683	0.472097	-0.719355	1.47261e-09	4.23201e-08	9.16468	9.42621	9.60087	9.84068	9.18924	9.30245	9.00236	9.55634	9.36928	9.35301	9.61155	9.63423	9.55682	9.93999	9.83542	9.74662	purple
NHP2L1	NM_001003796	-0.377654	0.000967232	0.0138983	-0.181096	0.0757089	0.687531	-0.605859	1.75662e-07	3.27649e-06	10.8183	11.0153	11.1461	11.3236	10.9338	10.8359	10.6852	11.0843	11.0042	10.9575	11.1684	11.0396	11.2303	11.4718	11.2792	11.2198	purple
DLAT	NM_001931	-0.39904	0.000754354	0.0115374	-0.203032	0.060185	0.639951	-0.630675	1.04039e-07	2.0466e-06	10.4961	10.7003	10.838	11.0207	10.525	10.6201	10.3431	10.7387	10.6822	10.68	10.8052	10.8325	10.8762	10.9304	11.0743	11.0573	purple
CCDC99	NM_017785	-0.619095	1.30973e-06	5.4638e-05	-0.318304	0.00682574	0.240985	-0.970135	4.12547e-14	2.26492e-12	8.80701	9.16158	9.41452	9.73941	8.90635	8.91455	8.60012	9.25964	9.16098	9.06411	9.44647	9.53101	9.26608	9.92882	9.58604	9.70335	purple
H2AFZ	NM_002106	-0.61877	6.36751e-08	3.91434e-06	-0.362624	0.000275742	0.0383589	-1.0684	4.45967e-18	4.51357e-16	12.2736	12.6515	12.9466	13.3038	12.4514	12.3545	12.0148	12.7827	12.5993	12.5726	12.952	12.9256	12.9623	13.4156	13.2817	13.2142	purple
EXOSC2	NM_014285	-0.501185	5.65383e-05	0.00141923	-0.232466	0.0358504	0.523781	-0.765883	1.16917e-09	3.41336e-08	9.58881	9.85725	10.0654	10.3068	9.78511	9.6465	9.33484	10.0375	9.83631	9.69795	10.2058	10.0898	9.90054	10.4803	10.2385	10.2014	purple
MTA2	NM_004739	-0.344595	0.00311113	0.0342685	-0.158717	0.132167	0.824051	-0.542518	2.92079e-06	4.09308e-05	10.8458	11.0121	11.1384	11.2847	10.9166	10.9069	10.7138	11.1076	10.9932	10.9355	11.3057	11.0807	11.0288	11.45	11.2132	11.1909	purple
PAK1IP1	NM_017906	-0.45072	0.000483841	0.00816543	-0.205155	0.0740341	0.685144	-0.700711	1.5717e-07	2.95684e-06	8.73131	8.99951	9.19249	9.42604	8.75143	8.99063	8.45189	9.13164	8.97818	8.88871	9.30816	9.08982	9.17948	9.53667	9.34828	9.39316	purple
ACAT2	NM_005891	-0.721202	5.60588e-09	4.46495e-07	-0.37641	0.000545419	0.058779	-1.12999	1.41692e-16	1.19216e-14	9.10626	9.54716	9.82335	10.221	9.32976	9.2778	8.71122	9.72288	9.45622	9.46238	9.93862	9.69842	9.833	10.3831	10.1702	10.1096	purple
CTSL2	NM_001333	-0.503882	0.00271835	0.0308572	-0.288637	0.0584151	0.63807	-0.862562	1.68491e-06	2.48656e-05	7.06899	7.45223	7.68187	8.0318	6.84084	7.37426	6.99186	7.28982	7.60105	7.46584	7.61302	7.68954	7.74306	7.93763	8.11218	8.04559	purple
PARP1	NM_001618	-0.516657	5.8619e-06	0.000202854	-0.297274	0.00287979	0.14919	-0.904254	3.40463e-13	1.7025e-11	12.0552	12.396	12.5876	12.8949	12.1825	12.2063	11.7767	12.5013	12.3324	12.3545	12.6579	12.5779	12.527	12.9256	12.8724	12.8866	purple
CENPH	NM_022909	-0.504284	3.20554e-05	0.000874437	-0.269179	0.0119402	0.318735	-0.819357	2.13726e-11	8.30108e-10	9.03708	9.36118	9.54518	9.82478	9.15288	9.14277	8.81559	9.49271	9.36928	9.22153	9.63611	9.54585	9.45357	9.8842	9.86875	9.72139	purple
COPS3	NM_003653	-0.413308	0.000575694	0.00930626	-0.199817	0.0555742	0.623548	-0.677936	7.85435e-09	1.94091e-07	10.208	10.4514	10.5987	10.8021	10.2982	10.2587	10.0672	10.58	10.403	10.3711	10.6664	10.5697	10.5601	10.9582	10.7145	10.7335	purple
HMGA1	NM_145905	-0.359021	0.00161582	0.0204566	-0.170496	0.0914095	0.735501	-0.593626	1.27836e-07	2.46203e-06	10.7048	10.9075	11.0309	11.1946	10.5995	10.8012	10.7138	10.9355	10.8386	10.9486	11.0271	10.9836	11.082	11.1988	11.227	11.1578	purple
DLGAP5	NM_001146015	-0.425236	0.00102341	0.0145498	-0.202415	0.0865163	0.719431	-0.692629	2.9779e-08	6.5768e-07	9.57294	9.82901	9.99457	10.1858	9.47722	9.68255	9.55904	9.9194	9.79723	9.77039	9.94892	10.0199	10.0149	10.3505	9.93291	10.2741	purple
HMGB1	NM_002128	-0.51103	1.09037e-05	0.000348649	-0.255571	0.0108168	0.300231	-0.88935	4.17557e-13	2.06502e-11	11.5837	11.9172	12.1362	12.384	11.7221	11.6913	11.3376	12.0536	11.8644	11.8335	12.1119	12.1681	12.1284	12.5013	12.3424	12.3082	purple
SPC25	NM_020675	-0.772537	7.40266e-07	3.4281e-05	-0.373057	0.00685184	0.241662	-1.32821	3.95269e-16	3.10847e-14	7.04216	7.65176	8.02708	8.4659	7.0851	7.19811	6.84326	7.71357	7.75914	7.48257	8.15054	7.86444	8.06624	8.61192	8.47476	8.31103	purple
NUF2	NM_145697	-0.493442	0.000462772	0.00786689	-0.23728	0.0637951	0.651451	-0.872172	9.04619e-10	2.69971e-08	8.45616	8.82106	9.05743	9.31129	8.31103	8.67766	8.37979	8.71547	8.95944	8.78826	9.10672	9.06837	8.9972	9.46131	9.06088	9.41169	purple
DHCR24	NM_014762	-0.507212	9.74898e-06	0.000316362	-0.257531	0.0125915	0.325984	-0.946747	2.51554e-14	1.44943e-12	12.9937	13.3815	13.6356	13.9066	13.1714	13.0776	12.732	13.4228	13.324	13.3976	13.728	13.5028	13.6759	13.8895	13.9408	13.8895	purple
FBXO5	NM_001142522	-0.779326	3.94616e-07	1.9684e-05	-0.367619	0.0057055	0.221007	-1.29986	7.42219e-15	4.66737e-13	7.30307	7.88921	8.28044	8.68306	7.6278	7.3144	6.967	8.01115	7.91531	7.74116	8.31664	8.28237	8.24232	8.89799	8.58439	8.56679	purple
TYMS	NM_001071	-0.95975	1.19992e-12	1.86211e-10	-0.432791	0.000271255	0.0379008	-1.56031	8.70314e-29	4.34125e-26	9.66623	10.2805	10.7254	11.1599	9.95555	9.66307	9.38006	10.5768	10.1601	10.1045	10.9489	10.6495	10.5777	11.4289	11.0544	10.9964	purple
C9orf40	NM_017998	-0.4891	0.00173633	0.0216992	-0.19115	0.166656	0.888367	-0.828232	2.0781e-07	3.80899e-06	7.37999	7.74521	8.01823	8.27549	7.33741	7.32852	7.47404	7.75964	7.67287	7.80312	7.95892	8.01678	8.07898	8.35523	8.34287	8.12838	purple
CEP55	NM_018131	-0.543604	4.81105e-06	0.000171416	-0.251579	0.0187271	0.394807	-0.92638	1.7789e-14	1.05278e-12	9.01605	9.37328	9.63425	9.89489	8.86735	9.20262	8.97818	9.30927	9.45107	9.35949	9.62725	9.56555	9.70994	9.95782	9.85421	9.87263	purple
CHPT1	NM_020244	-0.272887	0.0166385	0.116496	-0.189373	0.0549215	0.622426	-0.556353	3.65078e-06	4.96952e-05	12.5263	12.7332	12.8819	13.0336	12.7032	12.5705	12.3053	12.8435	12.6702	12.6859	12.9111	12.8504	12.8841	13.0776	12.9941	13.0291	purple
YWHAH	NM_003405	-0.592897	8.52621e-07	3.8266e-05	-0.270732	0.0101665	0.292048	-0.980238	4.78561e-17	4.25189e-15	9.49198	9.87115	10.1366	10.4139	9.53388	9.55273	9.38932	10.0002	9.84988	9.76335	10.2264	10.0776	10.1059	10.5807	10.3645	10.2965	purple
HSPA14	NM_016299	-0.443672	0.000677934	0.0105723	-0.190933	0.102093	0.765274	-0.725685	4.53193e-08	9.61954e-07	8.3934	8.68735	8.90003	9.12579	8.53239	8.46465	8.18317	8.68688	8.70518	8.67001	8.9164	8.88656	8.89714	9.13704	9.12016	9.12016	purple
PPM1G	NM_177983	-0.559889	1.51662e-06	6.17201e-05	-0.269997	0.00890383	0.2771	-0.904117	1.07882e-14	6.56256e-13	10.727	11.0484	11.2813	11.5338	10.7436	10.8267	10.6105	11.1319	11.035	10.9782	11.3271	11.2019	11.315	11.7095	11.4438	11.4482	purple
KIF20A	NM_005733	-0.647636	2.45746e-08	1.6792e-06	-0.312238	0.00235133	0.133282	-1.07475	6.24661e-21	9.60849e-19	9.7443	10.1394	10.4294	10.7456	9.68191	9.83853	9.71247	10.1595	10.1776	10.081	10.4433	10.4515	10.3933	10.8504	10.7047	10.6816	purple
KIF2C	NM_006845	-0.416443	0.000384327	0.00681887	-0.188173	0.0713543	0.67651	-0.686613	6.30879e-09	1.5951e-07	9.90674	10.1511	10.3275	10.5255	9.73041	9.95115	10.0386	10.2337	10.1485	10.0712	10.4237	10.2857	10.273	10.6557	10.4551	10.4656	purple
NCAPG2	NM_017760	-0.636857	2.49816e-08	1.70076e-06	-0.297705	0.00377946	0.176515	-1.03721	1.47478e-18	1.62958e-16	10.2789	10.6496	10.9369	11.2302	10.3106	10.4355	10.0906	10.7089	10.673	10.5669	11.0146	10.9398	10.8563	11.2781	11.2046	11.2079	purple
MRPL18	NM_014161	-0.579927	9.7069e-07	4.26334e-05	-0.249942	0.0162761	0.370477	-0.875852	2.62112e-11	1.00906e-09	9.35209	9.65647	9.9361	10.1978	9.58726	9.45924	9.00978	9.75479	9.6064	9.60821	9.91092	9.91415	9.98324	10.3177	10.1739	10.1019	purple
METTL21A	NM_145280	-0.545028	0.000558933	0.00909848	-0.214408	0.135565	0.831317	-0.843463	1.24086e-07	2.41107e-06	7.30351	7.63462	7.94294	8.22696	7.36554	7.34534	7.19964	7.69205	7.57271	7.63911	7.77621	8.03853	8.0141	8.33816	8.23829	8.10442	purple
RAI14	NM_001145522	-0.395623	0.000713057	0.0110314	-0.163092	0.126981	0.815051	-0.596772	4.23598e-07	7.17999e-06	9.56836	9.75725	9.94639	10.1178	9.50374	9.77571	9.42564	9.79735	9.8155	9.6589	9.84281	10.0199	9.97649	10.119	10.151	10.0834	purple
C18orf55	NM_014177	-0.691264	3.62114e-07	1.82452e-05	-0.28991	0.0128421	0.329227	-0.987424	5.70832e-11	2.08056e-09	8.68196	9.02249	9.36617	9.67059	8.94586	8.86392	8.23611	9.18656	8.9086	8.9723	9.40165	9.36219	9.33466	9.93999	9.53835	9.53343	purple
FAM122B	NM_001166599	-0.387052	0.00151013	0.0194789	-0.142408	0.211608	0.94098	-0.571195	1.38444e-06	2.08454e-05	9.55606	9.7366	9.91719	10.0724	9.71254	9.57558	9.38006	9.88979	9.64599	9.67403	10.0377	10.0014	9.71247	10.1838	10.0062	10.0272	purple
NOP14	NM_003703	-0.372796	0.00121683	0.0165066	-0.142038	0.166291	0.887433	-0.573445	1.31896e-06	1.99455e-05	10.096	10.2772	10.4566	10.6084	10.2037	10.2039	9.8803	10.3229	10.2815	10.2272	10.4565	10.4362	10.477	10.6169	10.6257	10.5826	purple
PGAM5	NM_001170543	-0.581321	1.19459e-06	5.04452e-05	-0.235084	0.0219527	0.425577	-0.868092	1.23508e-13	6.44624e-12	10.5339	10.8069	11.0813	11.3102	10.634	10.6033	10.3645	10.9943	10.7146	10.7118	11.1786	11.0326	11.0328	11.4261	11.2614	11.2432	purple
RPP25	NM_017793	-0.761899	0.00172056	0.0215484	-0.332151	0.122266	0.810402	-1.36708	3.03083e-08	6.68103e-07	4.71953	5.2802	5.8774	6.35455	4.75877	4.97947	4.42035	4.66847	5.47121	5.70091	5.73455	5.69666	6.201	6.39602	6.39143	6.27618	purple
TOMM5	NM_001134484	-0.566951	1.20044e-06	5.05617e-05	-0.224757	0.0275068	0.46824	-0.840605	1.83524e-11	7.19189e-10	9.89028	10.1558	10.4412	10.6783	10.109	9.92748	9.63438	10.2581	10.1299	10.0793	10.4367	10.3831	10.5039	10.7583	10.6865	10.5899	purple
C3orf37	NM_001006109	-0.455398	0.000348877	0.00631733	-0.182373	0.101713	0.764492	-0.663216	9.46462e-08	1.8777e-06	9.66328	9.86544	10.08	10.2738	9.79025	9.70335	9.49622	10.035	9.81744	9.74388	10.2233	10.035	9.98169	10.5193	10.1718	10.1303	purple
RAN	NM_006325	-0.434314	0.000527494	0.00877023	-0.216533	0.042445	0.563707	-0.652304	2.19596e-07	4.00608e-06	11.7588	11.9399	12.129	12.3037	11.9509	11.7784	11.5472	12.1523	11.8498	11.8176	12.2545	12.0724	12.0599	12.5163	12.2048	12.1899	purple
CHORDC1	NM_012124	-0.585123	1.6642e-05	0.000505734	-0.253748	0.023726	0.43948	-0.840795	2.22342e-10	7.38678e-09	9.57938	9.84131	10.1116	10.3684	9.77497	9.64075	9.32242	10.0943	9.75929	9.67036	10.168	10.053	10.1139	10.6288	10.1909	10.2856	purple
LSM2	NM_021177	-0.580085	7.29441e-06	0.000245139	-0.247625	0.0282185	0.472115	-0.854464	1.94884e-10	6.55566e-09	8.61477	8.89611	9.18629	9.4592	8.84851	8.65085	8.34494	8.97054	8.95944	8.75835	9.23325	9.14614	9.17948	9.60821	9.37357	9.39582	purple
PRPS2	NM_001039091	-0.430181	0.000235849	0.00462962	-0.187414	0.084955	0.715824	-0.657302	7.28893e-09	1.8145e-07	9.45405	9.65854	9.86139	10.0554	9.42963	9.55023	9.38227	9.66796	9.70752	9.60013	9.8442	9.94871	9.79126	10.085	10.0123	10.0688	purple
KIF23	NM_138555	-0.589375	3.26878e-06	0.000123124	-0.259715	0.0211266	0.418896	-0.89015	4.06086e-12	1.75486e-10	8.81034	9.12645	9.39541	9.67688	8.94066	8.94645	8.54392	9.27435	9.05771	9.0473	9.54624	9.30292	9.33708	9.82863	9.59955	9.60246	purple
GTSE1	NM_016426	-0.625209	5.02671e-07	2.41427e-05	-0.290082	0.00820368	0.265105	-1.00091	3.52689e-17	3.18213e-15	8.77846	9.13856	9.43506	9.73785	8.738	8.78467	8.81272	9.09418	9.11148	9.21001	9.37357	9.48726	9.44435	9.72174	9.79533	9.69648	purple
PPIF	NM_005729	-0.623936	5.42645e-08	3.38349e-06	-0.302347	0.00269514	0.144114	-0.998534	8.27701e-18	8.11821e-16	11.2905	11.6129	11.8928	12.1664	11.3398	11.3847	11.147	11.6937	11.5364	11.6088	11.9449	11.8551	11.8784	12.2926	12.1017	12.105	purple
PSMC3	NM_002804	-0.442081	0.000183071	0.00377795	-0.178074	0.0845069	0.714607	-0.67966	6.98574e-09	1.74854e-07	10.6014	10.8144	11.0053	11.179	10.6401	10.6592	10.5048	10.918	10.7473	10.7778	11.0308	10.9009	11.0843	11.3756	11.1535	11.0079	purple
PBK	NM_018492	-0.718891	1.74381e-09	1.54933e-07	-0.31062	0.00307392	0.154646	-1.11356	7.5035e-19	8.73333e-17	9.73995	10.1246	10.4825	10.7938	9.85796	9.86997	9.49191	10.2195	10.0852	10.0692	10.5229	10.4869	10.4377	10.9655	10.7322	10.6838	purple
KLHDC3	NM_057161	-0.325029	0.0038468	0.0404899	-0.135171	0.183036	0.909721	-0.521867	2.89634e-06	4.06805e-05	10.5976	10.7529	10.8871	11.0107	10.545	10.6789	10.569	10.7214	10.7782	10.759	10.8386	10.8534	10.9691	11.0855	10.9702	10.9765	purple
C20orf72	NM_052865	-0.708369	1.79154e-07	9.88234e-06	-0.294752	0.0152848	0.356544	-1.11005	5.51084e-16	4.21978e-14	8.21876	8.64269	9.00581	9.33868	8.3499	8.27026	8.03613	8.78595	8.66689	8.47525	9.18492	8.9723	8.86021	9.53343	9.32185	9.16077	purple
DEPDC1B	NM_018369	-0.507225	8.2676e-05	0.00195715	-0.236179	0.0351559	0.520143	-0.882991	4.7625e-13	2.33885e-11	8.80702	9.13768	9.40288	9.64612	8.67568	8.94066	8.80471	8.95439	9.2659	9.19273	9.33275	9.44679	9.4291	9.6275	9.65104	9.65983	purple
NASP	NM_002482	-0.665437	1.70608e-07	9.4708e-06	-0.283602	0.0138272	0.338862	-1.04793	1.02014e-14	6.24919e-13	10.4921	10.8727	11.1904	11.4578	10.6608	10.6299	10.1857	11.0568	10.7677	10.7937	11.382	11.1762	11.0131	11.7271	11.3248	11.3215	purple
KIF4A	NM_012310	-0.494333	2.73563e-05	0.00076355	-0.201567	0.0582828	0.637754	-0.802298	6.16712e-12	2.59443e-10	9.22824	9.52274	9.77189	9.98363	9.19119	9.37336	9.12016	9.60052	9.55091	9.41678	9.82868	9.76275	9.72425	10.057	9.94034	9.95353	purple
RBBP7	NM_002893	-0.582774	4.63868e-07	2.26213e-05	-0.25586	0.0117985	0.31846	-0.917604	3.93699e-14	2.17857e-12	10.6866	11.0079	11.2814	11.5176	10.8112	10.7875	10.4611	11.1108	10.9308	10.9819	11.3518	11.2701	11.2223	11.657	11.4559	11.44	purple
GOT2	NM_002080	-0.419713	0.000247709	0.00482121	-0.202575	0.0445197	0.572993	-0.704991	1.57255e-09	4.48234e-08	11.6204	11.8485	12.0468	12.2167	11.7546	11.6711	11.4356	11.9477	11.8308	11.7671	12.0164	12.0571	12.067	12.1986	12.2527	12.1989	purple
MXD3	NM_001142935	-0.374396	0.00123418	0.0166707	-0.138288	0.175179	0.899465	-0.595009	2.56722e-07	4.59691e-06	10.1718	10.3705	10.5467	10.6886	10.313	10.1311	10.0712	10.4447	10.358	10.3087	10.5254	10.4982	10.6165	10.7874	10.6335	10.6449	purple
RFC4	NM_002916	-0.807127	6.53889e-10	6.39547e-08	-0.314912	0.0068847	0.242332	-1.26124	3.69984e-21	5.89897e-19	8.97737	9.45181	9.88406	10.2132	9.17578	9.02209	8.73424	9.64873	9.38051	9.32618	10.0464	9.83473	9.77104	10.4763	10.0769	10.0865	purple
HMMR	NM_001142556	-0.454245	0.000551057	0.00903346	-0.196269	0.112792	0.78656	-0.75977	4.66724e-09	1.2224e-07	10.3683	10.6174	10.8422	11.0179	10.2194	10.4829	10.4026	10.4855	10.7281	10.6385	10.7387	10.9092	10.8786	11.1627	10.7348	11.1563	purple
PARP2	NM_001042618	-0.476075	0.000144943	0.00310108	-0.183852	0.107805	0.773757	-0.764565	5.17578e-10	1.61648e-08	8.7763	9.05538	9.30526	9.51617	8.74168	8.8422	8.74503	9.08596	9.0702	9.00999	9.38479	9.36219	9.16879	9.68598	9.48059	9.38194	purple
TRAIP	NM_005879	-0.799869	1.31722e-06	5.48193e-05	-0.300815	0.0645521	0.652394	-1.22552	3.15115e-13	1.58772e-11	7.20218	7.68795	8.12994	8.5005	7.33741	7.26343	7.0057	7.90197	7.59499	7.56691	8.48016	8.13792	7.77175	8.79371	8.38074	8.32705	purple
HPRT1	NM_000194	-0.595277	3.61633e-06	0.000134046	-0.231464	0.0479097	0.587427	-0.92576	5.11852e-13	2.50664e-11	8.44592	8.79205	9.10805	9.37319	8.45189	8.59997	8.2859	8.88324	8.77171	8.72121	9.08143	9.2383	9.00443	9.47981	9.32185	9.3179	purple
RCC1	NR_030725	-0.551372	9.32266e-07	4.1205e-05	-0.235772	0.0177997	0.385262	-0.89991	2.03621e-14	1.18695e-12	10.92	11.2228	11.5068	11.7388	10.9245	11.0843	10.7513	11.241	11.237	11.1905	11.5421	11.479	11.4994	11.8079	11.7346	11.674	purple
PRELID1	NM_013237	-0.353934	0.00188999	0.0232696	-0.134078	0.182331	0.909721	-0.556484	7.58331e-07	1.20852e-05	10.7984	10.9641	11.1213	11.2476	10.8769	10.7742	10.7442	11.0075	11.0028	10.8822	11.1132	11.0604	11.1901	11.3675	11.1858	11.1896	purple
GMPS	NM_003875	-0.330746	0.0037341	0.0394982	-0.130897	0.223084	0.951986	-0.552761	1.09108e-06	1.67903e-05	10.3854	10.5559	10.718	10.8439	10.3021	10.5059	10.3483	10.5438	10.635	10.489	10.7286	10.81	10.6152	10.828	10.8854	10.8182	purple
HNRNPAB	NM_031266	-0.494954	1.76337e-05	0.000528644	-0.20353	0.0419022	0.561347	-0.77131	5.06917e-11	1.86906e-09	10.8198	11.0709	11.3103	11.4957	10.918	10.9136	10.6278	11.1857	11.0223	11.0047	11.3271	11.3241	11.2795	11.6063	11.4676	11.4131	purple
SKA3	NM_145061	-0.837777	1.14485e-12	1.79259e-10	-0.346334	0.000765702	0.0707302	-1.3117	1.65185e-27	6.48062e-25	9.14844	9.61579	10.0722	10.4224	9.16559	9.33935	8.94038	9.59139	9.63762	9.61835	10.0813	10.026	10.1092	10.4783	10.4296	10.3593	purple
SNRPD1	NM_006938	-0.589152	2.22573e-05	0.000644411	-0.218809	0.0690419	0.668827	-0.872953	7.57061e-10	2.29067e-08	8.80152	9.11668	9.42141	9.65961	9.0279	8.88226	8.49439	9.32545	8.97555	9.04905	9.58423	9.37755	9.30245	9.93756	9.51419	9.52708	purple
NLE1	NM_001014445	-0.340948	0.00386545	0.0405681	-0.125672	0.25058	0.979396	-0.560001	1.2677e-06	1.92454e-05	9.33033	9.51659	9.69708	9.83951	9.31192	9.43686	9.2422	9.43258	9.53621	9.58098	9.59079	9.67961	9.82083	9.83707	9.91792	9.76356	purple
HNRNPR	NM_001102398	-0.385859	0.000706121	0.0109483	-0.154034	0.128775	0.816549	-0.588984	7.16743e-07	1.15065e-05	10.8545	11.027	11.2069	11.3446	10.9538	10.9851	10.6247	11.0755	11.0741	10.9313	11.2218	11.2397	11.1592	11.3868	11.3342	11.3128	purple
TOE1	NM_025077	-0.5585	0.000339031	0.00617142	-0.200307	0.13737	0.834621	-0.822802	1.28558e-07	2.47184e-06	7.74903	8.05113	8.36726	8.61021	7.87259	7.85624	7.51825	8.22842	7.9492	7.97576	8.48721	8.37962	8.23496	8.84937	8.55215	8.42912	purple
ICMT	NM_012405	-0.568904	6.99347e-07	3.26023e-05	-0.206479	0.0455328	0.576248	-0.844003	3.96905e-13	1.97137e-11	10.501	10.7619	11.0529	11.2614	10.5746	10.5937	10.3346	10.8531	10.6989	10.7337	11.1773	10.9672	11.0141	11.3554	11.2218	11.2072	purple
MTFP1	NM_016498	-0.785133	3.08976e-06	0.000117907	-0.321159	0.0193959	0.401049	-1.28365	3.68324e-17	3.31463e-15	7.79818	8.24406	8.74425	9.09513	7.5306	8.0051	7.85886	7.82169	8.33963	8.57087	8.51171	8.82048	8.90056	8.94667	9.16003	9.17868	purple
MRTO4	NM_016183	-0.525798	2.50972e-05	0.000710145	-0.179576	0.0973321	0.754394	-0.778162	2.53133e-09	6.92142e-08	8.79548	9.06302	9.36134	9.565	9.02151	8.82762	8.5373	9.16489	9.06357	8.96059	9.37868	9.36073	9.3446	9.65983	9.58151	9.45366	purple
TCOF1	NM_001135243	-0.852269	2.7451e-13	5.67165e-11	-0.340075	0.00109367	0.088394	-1.29994	2.43176e-25	7.25723e-23	10.1516	10.5852	11.0409	11.3712	10.246	10.3286	9.8803	10.5837	10.5254	10.6466	11.0634	11.0871	10.9724	11.3334	11.3978	11.3826	purple
VDAC1	NM_003374	-0.37519	0.00083836	0.0123958	-0.159869	0.106564	0.7724	-0.614718	1.34375e-07	2.57518e-06	11.6029	11.7885	11.9778	12.1154	11.6965	11.7034	11.4089	11.8649	11.7606	11.74	11.966	11.9774	11.9899	12.189	12.0781	12.079	purple
CCM2	NR_030770	-0.511211	4.18389e-05	0.00109348	-0.186272	0.103044	0.76847	-0.820119	9.20014e-13	4.30042e-11	9.13358	9.40496	9.69614	9.89641	9.09818	9.15925	9.14329	9.28914	9.36605	9.5597	9.62907	9.57786	9.8815	9.86456	9.90575	9.91891	purple
C17orf53	NM_024032	-0.924745	3.15863e-06	0.000119963	-0.31534	0.0782705	0.694529	-1.43979	1.46397e-11	5.81539e-10	5.44983	6.04356	6.68501	7.10875	5.72435	5.4483	5.17685	6.1287	5.94964	6.05235	6.8423	6.67055	6.54217	7.18795	7.14098	6.99731	purple
LOC728554	NR_003615	-0.48001	0.00209207	0.0252589	-0.134125	0.321509	1	-0.74317	3.71472e-06	5.045e-05	7.5627	7.85676	8.17265	8.37415	7.7058	7.69481	7.28749	8.01115	7.81058	7.74855	8.34494	8.08869	8.08431	8.55278	8.36319	8.20647	purple
MAD2L1	NM_002358	-0.778035	1.62957e-09	1.45897e-07	-0.282125	0.0100448	0.290386	-1.17641	3.97793e-19	4.82282e-17	8.61953	9.03967	9.48249	9.77105	8.7588	8.76322	8.33657	9.21068	8.99781	8.91052	9.47568	9.42376	9.54805	9.93479	9.65231	9.72604	purple
DEK	NM_003472	-0.471392	9.51797e-05	0.00220384	-0.177228	0.104731	0.769934	-0.76173	2.23599e-10	7.41442e-09	11.2613	11.5044	11.757	11.919	11.3121	11.3163	11.1557	11.5444	11.4849	11.484	11.834	11.6916	11.7453	12.0708	11.7116	11.9745	purple
CDCA8	NM_018101	-0.663035	8.86792e-08	5.27498e-06	-0.235502	0.0436868	0.567086	-1.0381	6.09552e-18	6.08107e-16	9.22004	9.58204	9.95807	10.2117	9.15691	9.24556	9.25767	9.67623	9.6127	9.45719	10.1763	9.90929	9.78857	10.435	10.1222	10.0778	purple
CCDC117	NM_173510	-0.36895	0.00143245	0.0186839	-0.132457	0.214645	0.943806	-0.576135	8.51033e-07	1.33854e-05	9.69687	9.88796	10.0822	10.2155	9.80646	9.76538	9.51876	9.91068	9.89712	9.85606	10.1281	10.124	9.99458	10.2422	10.2154	10.1889	purple
FUS	NM_001170634	-0.465809	0.000123644	0.00270603	-0.165793	0.112004	0.785311	-0.743971	1.63355e-09	4.62227e-08	11.731	11.9777	12.2271	12.3934	11.8614	11.829	11.5027	12.1595	11.8872	11.8864	12.2961	12.2584	12.1269	12.579	12.3177	12.2835	purple
SLC37A4	NM_001164277	-0.478845	9.79719e-05	0.00225206	-0.160381	0.13938	0.839593	-0.751869	1.00903e-09	2.98325e-08	8.97307	9.24372	9.51343	9.69081	9.13981	8.88226	8.89714	9.3286	9.2383	9.16425	9.59672	9.38445	9.55911	9.8148	9.62211	9.63552	purple
LRR1	NM_152329	-0.698153	3.45553e-06	0.000129045	-0.217217	0.0854144	0.716917	-1.12164	7.14409e-14	3.81422e-12	7.75115	8.1883	8.63004	8.89695	7.74746	7.85624	7.64973	8.18887	8.09659	8.27944	8.65675	8.64822	8.58516	9.12597	8.91309	8.65179	purple
WBP11	NM_016312	-0.347834	0.00282085	0.0317933	-0.101481	0.32481	1	-0.550765	2.27534e-06	3.28434e-05	10.3665	10.5456	10.7298	10.8359	10.4875	10.4194	10.1927	10.6666	10.5126	10.4578	10.7997	10.7664	10.6233	10.9139	10.8551	10.7386	purple
RFWD3	NM_018124	-0.624932	3.141e-07	1.62481e-05	-0.189808	0.0752828	0.687413	-0.984307	8.08068e-16	5.95259e-14	9.47493	9.83603	10.2051	10.4093	9.65635	9.5131	9.25533	10.017	9.80076	9.6903	10.3591	10.124	10.1323	10.5414	10.3802	10.3064	purple
DNASE2B	NM_058248	-0.769422	6.36345e-06	0.00021741	-0.213441	0.1733	0.897257	-1.24346	1.90148e-10	6.40867e-09	6.54723	7.08248	7.63452	7.93347	6.95176	6.59361	6.09634	7.02032	7.10902	7.11811	7.85961	7.49877	7.5452	7.92138	8.03256	7.84648	purple
CDK1	NM_001786	-1.03018	5.58367e-14	1.36749e-11	-0.347305	0.00447064	0.193674	-1.64833	4.1338e-31	3.43666e-28	10.8569	11.4559	12.0778	12.4134	11.0212	10.9724	10.5771	11.7044	11.3658	11.2976	12.2843	12.0228	11.9264	12.7442	12.2182	12.278	purple
GRPEL1	NM_025196	-0.374842	0.00161724	0.0204672	-0.101265	0.319128	1	-0.562847	4.15792e-06	5.57321e-05	9.65469	9.84519	10.0598	10.1677	9.81888	9.72762	9.41756	9.96019	9.78789	9.78749	10.0623	10.0134	10.1037	10.2167	10.2454	10.041	purple
ALG8	NM_001007027	-0.43173	0.000206423	0.00416148	-0.1276	0.230458	0.957395	-0.688344	6.77661e-09	1.69985e-07	9.40105	9.64186	9.90283	10.0421	9.33961	9.60821	9.25533	9.67623	9.68965	9.5597	9.80147	9.92533	9.98169	10.0687	10.055	10.0027	purple
ODAM	NM_017855	-1.20294	0.000210919	0.0042277	-0.312671	0.30077	1	-1.89169	1.99241e-07	3.67507e-06	2.77439	3.63822	4.59078	5.11381	2.74341	3.53385	2.0459	3.76286	3.72035	3.43144	3.99669	4.84863	4.92701	5.27568	5.00516	5.0606	purple
TRIP13	NM_004237	-0.832288	1.5331e-12	2.34786e-10	-0.277316	0.00978374	0.288529	-1.28115	1.41638e-24	3.60991e-22	8.86532	9.32762	9.83073	10.126	8.9723	9.04989	8.57378	9.40783	9.28625	9.28878	9.96037	9.73596	9.79587	10.1752	10.107	10.0956	purple
HNRNPD	NM_031370	-0.592724	1.64747e-06	6.63491e-05	-0.211155	0.0430206	0.564963	-0.900525	3.48379e-12	1.51298e-10	10.8509	11.1517	11.4806	11.674	10.9988	10.9922	10.5617	11.3431	11.0162	11.096	11.5951	11.4376	11.4091	11.8814	11.5999	11.5406	purple
PRC1	NM_003981	-0.517095	5.15718e-06	0.000182076	-0.186294	0.0626533	0.647852	-0.806517	1.31599e-12	6.00021e-11	10.6471	10.9053	11.1845	11.3555	10.5733	10.7843	10.5837	10.9128	10.964	10.8392	11.2234	11.1677	11.1623	11.4143	11.3504	11.3019	purple
GINS2	NM_016095	-1.24124	2.3911e-16	9.48749e-14	-0.403186	0.00243045	0.135566	-1.84393	2.63516e-27	1.00013e-24	7.45163	8.13996	8.91611	9.35856	7.69903	7.70243	6.95344	8.26174	8.05539	8.10274	9.11128	8.74835	8.88871	9.67579	9.15002	9.24986	purple
SPC24	NM_182513	-0.915016	4.71775e-09	3.84882e-07	-0.294847	0.0232578	0.434732	-1.39134	4.20923e-19	5.08559e-17	7.14227	7.67024	8.27079	8.60725	7.14098	7.26343	7.02241	7.86041	7.72204	7.42827	8.36038	8.22245	8.22954	8.68322	8.64216	8.49639	purple
HAUS7	NM_017518	-0.695628	1.20569e-05	0.000382371	-0.194189	0.175035	0.899465	-1.04622	5.56921e-10	1.727e-08	7.15053	7.56938	8.04208	8.30352	7.3096	7.33668	6.80529	7.61424	7.50556	7.58834	8.04413	7.88493	8.19717	8.30151	8.30586	8.30319	purple
HAUS8	NM_001011699	-0.955188	5.47174e-09	4.38203e-07	-0.296493	0.0286206	0.475541	-1.43521	4.22502e-18	4.32625e-16	7.05956	7.61106	8.24253	8.58385	7.27438	7.14137	6.76294	7.80312	7.34534	7.68473	8.41863	8.16626	8.14269	8.75368	8.60012	8.39775	purple
SHCBP1	NM_024745	-0.85275	5.50088e-13	9.32398e-11	-0.277778	0.0074565	0.253395	-1.32553	8.07113e-29	4.08434e-26	9.04077	9.49713	10.0376	10.3148	8.90937	9.23849	8.97444	9.46213	9.5341	9.49515	10.0041	10.0291	10.0796	10.3387	10.3179	10.2876	purple
DSCC1	NM_024094	-0.904032	2.45829e-10	2.54706e-08	-0.26737	0.0254712	0.452555	-1.37337	6.62145e-20	8.85767e-18	7.76954	8.26435	8.86754	9.17892	7.88644	7.97554	7.44664	8.38362	8.34905	8.06039	8.9487	8.75173	8.9022	9.37955	9.08572	9.07149	purple
INCENP	NM_001040694	-0.553857	1.21897e-05	0.000385184	-0.173151	0.145747	0.850057	-0.86588	5.27533e-12	2.25182e-10	9.6449	9.92491	10.2717	10.4361	9.5174	9.83435	9.58294	9.815	9.94217	10.0176	10.1782	10.4004	10.2366	10.2792	10.5726	10.4567	purple
PLK4	NM_001190799	-0.743948	4.89174e-07	2.37229e-05	-0.200524	0.114912	0.791729	-1.16725	7.26762e-15	4.58885e-13	7.70667	8.14272	8.66215	8.90297	7.78886	7.84483	7.48633	8.09659	8.14168	8.18988	8.65362	8.68646	8.64638	9.08765	8.75035	8.87091	purple
ATP5G1	NM_001002027	-0.545089	2.29556e-05	0.00065754	-0.144313	0.171404	0.894776	-0.805057	2.21844e-09	6.14772e-08	9.83677	10.1049	10.4387	10.5862	10.0917	9.88454	9.5341	10.3197	10.0459	9.94921	10.5168	10.3721	10.4274	10.8077	10.4864	10.4644	purple
ATRIP	NM_130384	-0.474138	0.00275677	0.031202	-0.0874032	0.529608	1	-0.678878	7.76908e-06	9.80387e-05	7.84606	8.0889	8.41389	8.55718	7.97015	7.86559	7.70243	8.31062	8.00401	7.95206	8.69388	8.30991	8.23789	8.78867	8.46762	8.41526	purple
NCAPD2	NM_014865	-0.560375	9.31413e-07	4.1205e-05	-0.153227	0.127531	0.815051	-0.853637	5.87738e-14	3.1621e-12	11.2521	11.5046	11.8572	12.015	11.2752	11.333	11.1481	11.6012	11.477	11.4356	11.9545	11.834	11.7831	12.1274	11.9861	11.9316	purple
WRAP53	NM_001143991	-0.504597	0.00022747	0.0044975	-0.118288	0.311374	1	-0.73766	6.00822e-08	1.23769e-06	8.25593	8.51107	8.84751	9.00785	8.37996	8.33799	8.04983	8.64353	8.48906	8.40063	8.9164	8.76282	8.86331	9.12597	8.96615	8.93142	purple
SLC25A19	NM_021734	-0.985434	9.65215e-13	1.53892e-10	-0.259119	0.0322531	0.499859	-1.47124	2.63363e-23	5.71171e-21	7.73155	8.25179	8.92409	9.23579	7.99744	7.74092	7.45629	8.40828	8.19697	8.15013	9.06563	8.70544	9.00121	9.3773	9.21356	9.11651	purple
MTHFD1	NM_005956	-0.648499	2.21614e-08	1.52625e-06	-0.207179	0.0379948	0.539632	-0.961968	7.39209e-14	3.9406e-12	10.9725	11.2696	11.6474	11.8313	11.1561	11.1227	10.6388	11.4146	11.1896	11.2046	11.7411	11.609	11.592	11.8992	11.8025	11.7922	purple
CORO1C	NM_014325	-0.407131	0.000430814	0.0074482	-0.12378	0.232446	0.959499	-0.61558	1.06632e-07	2.0929e-06	9.77548	9.95892	10.1959	10.3225	9.73379	9.91753	9.67511	9.94747	9.99853	9.93074	10.16	10.1862	10.2417	10.3628	10.3063	10.2985	purple
C19orf48	NM_199249	-0.49391	0.000119712	0.00264387	-0.188153	0.0885328	0.728736	-0.825109	3.12177e-12	1.37111e-10	11.2901	11.5311	11.8393	12.0073	11.1743	11.4622	11.2337	11.3181	11.5136	11.7615	11.749	11.761	12.008	11.923	12.0378	12.061	purple
ARPP19	NM_006628	-0.327199	0.00394773	0.041256	-0.0973051	0.331144	1	-0.51565	6.06673e-06	7.84563e-05	11.373	11.5106	11.6954	11.7925	11.4867	11.4129	11.2192	11.5946	11.5294	11.4079	11.775	11.6611	11.65	11.8363	11.7808	11.7606	purple
HJURP	NM_018410	-0.716595	1.90713e-09	1.67736e-07	-0.215754	0.0414572	0.557397	-1.04809	3.80884e-19	4.63391e-17	9.11631	9.43764	9.88498	10.1164	9.03316	9.15131	9.16444	9.50686	9.39189	9.41416	9.979	9.83473	9.84122	10.2644	10.075	10.0097	purple
RUSC1	NM_001105203	-0.439539	0.000502299	0.00843505	-0.13076	0.229146	0.955582	-0.651538	2.53926e-08	5.72022e-07	9.07019	9.26588	9.5243	9.67201	9.00564	9.06431	9.14062	9.29638	9.12379	9.37747	9.62907	9.40906	9.53479	9.71417	9.66634	9.63552	purple
TACC3	NM_006342	-0.703601	7.14694e-09	5.49669e-07	-0.245884	0.0212461	0.419598	-1.0499	8.64945e-19	1.00004e-16	10.0854	10.4008	10.8066	11.0376	10.0466	10.1496	10.0599	10.3925	10.3459	10.4641	10.8606	10.7534	10.8057	11.2404	10.8992	10.9731	purple
CHAF1B	NM_005441	-0.916512	3.7069e-11	4.38759e-09	-0.293506	0.0143234	0.346207	-1.32434	7.65544e-18	7.52972e-16	7.96461	8.41587	8.99083	9.31991	8.30192	7.98513	7.60679	8.59907	8.33189	8.31664	9.12805	8.96523	8.87922	9.52214	9.23547	9.20212	purple
ADCY3	NM_004036	-0.442371	0.000553266	0.00904843	-0.133009	0.238637	0.96487	-0.646106	1.59713e-07	2.995e-06	8.90686	9.11206	9.37072	9.52294	8.93142	9.04413	8.74503	9.19312	8.99781	9.14525	9.4403	9.31884	9.35301	9.48957	9.58151	9.49773	purple
CLN6	NM_017882	-0.70697	5.78066e-09	4.57695e-07	-0.224965	0.0398076	0.54784	-1.03392	1.52961e-17	1.4435e-15	9.10151	9.43974	9.85486	10.0986	9.19119	9.22075	8.89258	9.59836	9.33475	9.3861	9.92521	9.6773	9.96206	10.2128	10.0175	10.0655	purple
HN1L	NM_144570	-0.487984	2.12182e-05	0.000620499	-0.178539	0.0707526	0.674303	-0.748808	1.32708e-10	4.58335e-09	11.9731	12.2009	12.4762	12.6346	12.1149	11.9938	11.8107	12.3049	12.105	12.1928	12.5441	12.46	12.4246	12.7022	12.5972	12.6045	purple
CCNA2	NM_001237	-0.887695	2.15901e-13	4.59671e-11	-0.295299	0.0055519	0.218552	-1.35245	3.62993e-29	2.14824e-26	8.91036	9.36965	9.91323	10.2225	8.99529	8.95008	8.78569	9.4516	9.33022	9.32714	9.93131	9.87149	9.9369	10.3901	10.1347	10.1428	purple
NR2C2AP	NM_176880	-0.442957	0.00065186	0.0102389	-0.132201	0.239457	0.965489	-0.681547	5.43903e-08	1.13247e-06	8.81507	9.04511	9.30738	9.47025	8.91923	8.74028	8.78569	9.10815	8.93474	9.09243	9.42008	9.26298	9.23907	9.65983	9.4013	9.34962	purple
PSRC1	NM_001032291	-0.640082	3.28745e-06	0.000123561	-0.209431	0.0837982	0.712104	-0.955584	2.45094e-12	1.09297e-10	8.116	8.4429	8.83585	9.07832	8.00961	8.21724	8.12115	8.49247	8.48619	8.35005	8.87328	8.7889	8.84536	9.12784	8.97795	9.12918	purple
ZNF695	NM_020394	-0.718621	0.000240178	0.00469557	-0.226158	0.220151	0.951808	-1.12898	5.91794e-08	1.22126e-06	5.78093	6.22208	6.75222	7.0877	5.92245	5.64583	5.77452	6.15832	6.33765	6.17028	7.01024	6.58505	6.66137	7.07103	7.19475	6.99731	purple
TMEM97	NM_014573	-0.772327	1.47193e-11	1.91061e-09	-0.279554	0.00541536	0.216101	-1.13042	1.88819e-19	2.34626e-17	10.4448	10.795	11.2317	11.5013	10.5339	10.6409	10.1597	10.8722	10.798	10.7148	11.2449	11.1645	11.2856	11.5608	11.5001	11.4431	purple
PDSS1	NM_014317	-0.803243	2.54928e-07	1.33872e-05	-0.277903	0.0359062	0.524035	-1.12379	1.73851e-10	5.87645e-09	7.31619	7.71796	8.22631	8.54287	7.65696	7.48633	6.80529	7.86041	7.75914	7.53434	8.24652	8.2483	8.18411	8.72149	8.48812	8.41899	purple
FAM64A	NM_019013	-0.814815	1.12477e-11	1.51635e-09	-0.286658	0.00660815	0.236653	-1.21392	4.46728e-24	1.08322e-21	8.78694	9.16899	9.66221	9.96434	8.65362	8.8916	8.81559	9.18421	9.21592	9.10685	9.68426	9.598	9.70438	10.0552	9.98788	9.84993	purple
OIP5	NM_007280	-0.837677	9.33694e-08	5.49777e-06	-0.2878	0.033449	0.509078	-1.204	2.96295e-14	1.6795e-12	7.42709	7.82133	8.34538	8.67132	7.5306	7.37426	7.37641	7.94284	7.7913	7.72984	8.37793	8.22842	8.4298	8.93685	8.56001	8.5171	purple
SFXN1	NM_022754	-0.400544	0.00048891	0.008247	-0.143134	0.167458	0.889117	-0.613828	6.67529e-08	1.36066e-06	10.8175	10.9778	11.1891	11.3229	10.777	10.9476	10.7281	10.8685	11.05	11.015	11.1184	11.2149	11.2341	11.3316	11.3057	11.3316	purple
WBSCR16	NM_030798	-0.465146	0.000582711	0.00939359	-0.136949	0.240697	0.967138	-0.65009	1.02114e-06	1.57836e-05	8.47833	8.68454	8.95914	9.13352	8.57118	8.62332	8.24051	8.85836	8.62846	8.56679	8.9702	9.00259	8.90463	9.15591	9.19881	9.04586	purple
PDXP	NM_020315	-0.633654	4.12952e-07	2.04525e-05	-0.22312	0.0460383	0.578452	-0.91855	2.25891e-13	1.15482e-11	8.65785	8.94169	9.30853	9.55884	8.63756	8.83836	8.49765	8.90925	8.93721	8.97862	9.33505	9.16489	9.42564	9.6275	9.59325	9.45576	purple
RNF168	NM_152617	-0.436722	0.00019395	0.00395109	-0.157827	0.147309	0.851836	-0.663488	3.23636e-09	8.65931e-08	9.58625	9.77619	10.0161	10.1771	9.60271	9.59203	9.56402	9.73518	9.83396	9.75943	10.1464	9.9526	9.94921	10.2144	10.125	10.1918	purple
GINS3	NM_001126129	-0.817115	2.93777e-09	2.50802e-07	-0.29097	0.0134582	0.335097	-1.21127	4.38233e-18	4.44819e-16	7.85021	8.25068	8.75181	9.08183	7.97015	7.91819	7.66229	8.22842	8.24418	8.27944	8.7313	8.79536	8.72876	9.14308	9.09743	9.00497	purple
SPAG5	NM_006461	-0.680319	3.48157e-09	2.90827e-07	-0.260772	0.0115615	0.313184	-1.00593	4.31109e-18	4.40001e-16	10.662	10.9635	11.3333	11.5794	10.5562	10.7909	10.6388	11.0241	10.9253	10.9411	11.4246	11.3284	11.2468	11.7287	11.4957	11.5138	purple
TIPIN	NM_017858	-0.623492	3.01255e-05	0.000828263	-0.206062	0.124477	0.813007	-0.896226	9.68998e-09	2.36605e-07	7.75865	8.06469	8.44143	8.69617	7.84253	7.96886	7.46455	8.13327	8.08996	7.97083	8.60616	8.42639	8.29173	8.90572	8.61192	8.57087	purple
KIF22	NM_007317	-0.617218	1.96838e-07	1.07185e-05	-0.232482	0.0243255	0.443306	-0.920449	8.29622e-16	6.06023e-14	9.88319	10.1638	10.4923	10.7324	9.89826	9.90356	9.84775	10.2815	10.1036	10.1062	10.5489	10.4496	10.4786	10.8739	10.6753	10.648	purple
TPX2	NM_012112	-0.664382	7.06948e-09	5.44912e-07	-0.270528	0.00806535	0.262458	-0.99048	1.22795e-18	1.36985e-16	10.6789	10.9781	11.3227	11.5773	10.6749	10.7329	10.6289	11.0568	10.9858	10.8916	11.4388	11.2715	11.2579	11.6865	11.547	11.4986	purple
LOC100294145	NR_037177	-0.445752	0.000425319	0.00738481	-0.154379	0.166294	0.887433	-0.652639	5.00767e-07	8.34222e-06	8.82356	9.04236	9.28621	9.46759	9.0034	8.92046	8.54683	9.09418	8.95697	9.07593	9.2203	9.28533	9.35301	9.49241	9.52679	9.38359	purple
PTMA	NM_001099285	-0.394888	0.000437556	0.0075306	-0.198772	0.0480679	0.58751	-0.694083	5.11734e-10	1.60253e-08	12.3076	12.5196	12.7486	12.9244	12.2976	12.4076	12.2175	12.507	12.5174	12.5344	12.6869	12.7777	12.7811	12.9111	12.9311	12.9311	purple
CKLF	NM_016951	-0.415946	0.00254182	0.0293203	-0.138448	0.255675	0.980744	-0.604668	7.48763e-06	9.4761e-05	8.33104	8.53842	8.76669	8.94258	8.27026	8.516	8.20686	8.64917	8.47719	8.48891	8.73857	8.79891	8.76258	8.94527	8.96467	8.91781	purple
PSMC3IP	NM_016556	-0.785819	7.51881e-09	5.76998e-07	-0.285832	0.0261234	0.457948	-1.12781	1.81265e-17	1.69684e-15	8.4066	8.77709	9.19596	9.52297	8.58905	8.4239	8.20686	8.97555	8.65891	8.69681	9.47369	8.95322	9.16098	9.69358	9.38461	9.49072	purple
SRPK1	NM_003137	-0.40854	0.000364892	0.00654724	-0.165594	0.10087	0.763566	-0.596251	2.91993e-07	5.17802e-06	10.8653	11.0257	11.2099	11.3566	10.9693	10.9476	10.6791	11.1154	11.0148	10.947	11.2744	11.1835	11.1718	11.3914	11.3606	11.3178	purple
NCS1	NM_001128826	-0.399378	0.00116313	0.0159385	-0.155713	0.15678	0.867833	-0.619266	1.24506e-07	2.41521e-06	10.0517	10.2289	10.436	10.597	9.97016	10.1981	9.98699	10.0839	10.2362	10.3665	10.345	10.4618	10.5012	10.5143	10.6495	10.6272	purple
CIRH1A	NM_032830	-0.477792	0.000314716	0.00580811	-0.169723	0.107924	0.774428	-0.683451	8.06647e-09	1.99051e-07	9.86095	10.0593	10.2951	10.482	9.9302	9.923	9.72966	10.3431	9.98532	9.84957	10.4285	10.2005	10.2564	10.6595	10.4637	10.3229	purple
THOC4	NM_005782	-0.66777	1.73906e-08	1.22921e-06	-0.27186	0.00944723	0.284861	-0.971253	1.65875e-16	1.37901e-14	9.91769	10.2014	10.5387	10.8159	9.95445	10.0241	9.77457	10.2868	10.1731	10.1442	10.609	10.4565	10.5507	10.9639	10.7359	10.7481	purple
SLC16A10	NM_018593	-0.869426	7.97612e-07	3.62162e-05	-0.346163	0.02693	0.463209	-1.21765	7.86164e-10	2.36642e-08	6.39394	6.82374	7.35978	7.77775	6.42402	6.80529	5.9525	6.80325	6.83009	6.83789	7.44545	7.23483	7.39905	7.84193	7.71488	7.77644	purple
DERL3	NM_001002862	-0.969	1.76381e-05	0.000528644	-0.40562	0.034712	0.517523	-1.43889	9.50774e-11	3.36355e-09	5.54391	6.05334	6.68278	7.15727	5.45125	5.81793	5.36256	5.93824	5.80041	6.42138	6.68922	6.50703	6.8521	6.95176	7.23809	7.28196	purple
C19orf43	NM_024038	-0.343769	0.00278232	0.0314504	-0.116551	0.256317	0.98145	-0.519324	3.47295e-06	4.76296e-05	9.96323	10.104	10.2827	10.4114	9.94157	9.93843	10.0097	10.1371	10.0859	10.0891	10.281	10.1803	10.3867	10.4981	10.3878	10.3484	purple
EIF2S1	NM_004094	-0.370384	0.00154191	0.0197937	-0.140859	0.164501	0.885756	-0.545323	4.04094e-06	5.43519e-05	10.9897	11.1214	11.3045	11.4304	11.1071	11.0436	10.8184	11.2194	11.1262	11.0186	11.3464	11.284	11.2831	11.5978	11.3342	11.3592	purple
FTSJ3	NM_017647	-0.386998	0.00235794	0.0277306	-0.129727	0.212871	0.94262	-0.540665	7.31724e-06	9.28739e-05	10.399	10.5314	10.7228	10.855	10.5008	10.4572	10.2388	10.7467	10.4775	10.3702	10.8119	10.6965	10.6598	11.0546	10.8028	10.7077	purple
CCT2	NM_001198842	-0.473673	7.68365e-05	0.00184265	-0.180421	0.0766928	0.690794	-0.6803	2.68231e-08	5.98839e-07	11.9633	12.1368	12.3807	12.5508	12.1316	11.9771	11.7813	12.2843	12.0978	12.0284	12.4774	12.2687	12.3959	12.7538	12.4783	12.4204	purple
TCP1	NM_030752	-0.631459	2.81466e-08	1.86264e-06	-0.258477	0.00986291	0.288801	-0.924273	6.7633e-16	5.04603e-14	11.6673	11.9059	12.2426	12.4814	11.7509	11.7309	11.52	11.9653	11.854	11.8984	12.2063	12.2168	12.3049	12.5441	12.4372	12.4628	purple
GNL2	NM_013285	-0.469819	0.000195697	0.00398264	-0.178637	0.097468	0.755	-0.657285	1.44432e-07	2.73707e-06	10.4125	10.5793	10.8087	10.9766	10.5145	10.5052	10.2177	10.757	10.5231	10.4578	10.8699	10.8174	10.7387	11.2192	10.8747	10.8359	purple
HNRNPF	NM_001098205	-0.367551	0.00106945	0.0150091	-0.169687	0.0836629	0.711634	-0.593822	9.98689e-08	1.97124e-06	12.3209	12.4785	12.6892	12.8455	12.2912	12.4235	12.248	12.555	12.4792	12.4014	12.7191	12.6651	12.6835	12.9227	12.8164	12.7976	purple
CCNE1	NM_001238	-0.645659	0.000123509	0.00270603	-0.226172	0.115874	0.795905	-0.894839	1.33918e-07	2.56925e-06	7.47963	7.77237	8.15508	8.4384	7.66705	7.58936	7.18249	8.01828	7.70415	7.59468	8.34494	8.04924	8.07107	8.73469	8.33241	8.24811	purple
RACGAP1	NM_001126103	-0.649026	2.50452e-08	1.70076e-06	-0.262014	0.0100212	0.290386	-0.917788	5.49627e-16	4.21978e-14	10.1403	10.3886	10.7164	10.9636	10.109	10.2366	10.0752	10.5058	10.3716	10.2885	10.7703	10.686	10.6929	11.0589	10.9435	10.8885	purple
TUBA1C	NM_032704	-0.580481	6.16944e-05	0.00152454	-0.228605	0.0749048	0.687302	-0.83961	4.94492e-10	1.55551e-08	11.9313	12.1557	12.4492	12.6737	12.1498	11.8411	11.8029	12.4812	12.0025	11.9833	12.8019	12.2156	12.3301	13.0377	12.473	12.5105	purple
NUP50	NM_007172	-0.468304	4.66069e-05	0.00120279	-0.175962	0.088339	0.72761	-0.669776	1.03353e-08	2.51307e-07	10.0157	10.1943	10.4383	10.6262	10.1222	10.1013	9.8236	10.1875	10.2066	10.1888	10.5197	10.404	10.391	10.6595	10.6292	10.5899	purple
SLC20A1	NM_005415	-0.430721	0.00117106	0.0159914	-0.147799	0.202241	0.932782	-0.580189	1.17751e-06	1.80172e-05	9.46325	9.60742	9.82166	9.98001	9.42963	9.47303	9.48709	9.83485	9.44896	9.53844	9.97575	9.82996	9.65928	10.2057	9.83367	9.90068	purple
KPNB1	NM_002265	-0.374125	0.00100958	0.0143884	-0.163373	0.10203	0.764994	-0.56457	8.03846e-07	1.27177e-05	12.7516	12.898	13.1282	13.2998	12.8304	12.8391	12.5853	13.0846	12.8097	12.7996	13.1897	13.1351	13.0598	13.324	13.2901	13.2854	purple
EXOSC9	NM_001034194	-0.770755	1.38511e-08	1.00132e-06	-0.267376	0.0187087	0.394807	-0.954515	1.71642e-12	7.76323e-11	8.55475	8.77547	9.21821	9.51017	8.71807	8.71523	8.23095	9.00314	8.67473	8.64852	9.25549	9.23325	9.16589	9.6622	9.40552	9.4628	purple
SF3B4	NM_005850	-0.447692	0.000180313	0.00372765	-0.146754	0.180901	0.909536	-0.586786	1.44469e-07	2.73707e-06	10.0644	10.1799	10.4185	10.5785	10.1039	10.0796	10.0097	10.3267	10.0892	10.1237	10.6068	10.3295	10.3194	10.6357	10.5414	10.5585	purple
MRPL17	NM_022061	-0.593884	3.34845e-07	1.71685e-05	-0.214275	0.036496	0.528549	-0.779115	3.50324e-11	1.32098e-09	9.96181	10.1176	10.4556	10.6748	10.0172	10.0873	9.78091	10.0893	10.1282	10.1353	10.4045	10.4555	10.5067	10.7706	10.6363	10.6175	purple
PRDX1	NM_002574	-0.409782	0.0011645	0.0159454	-0.193951	0.0600133	0.639951	-0.577652	6.65163e-06	8.51983e-05	12.5402	12.658	12.9116	13.0718	12.7582	12.561	12.3014	12.8899	12.5582	12.5258	12.9806	12.8872	12.8671	13.2901	12.9603	12.965	purple
AHSA1	NM_012111	-0.576987	4.02938e-07	1.99849e-05	-0.197812	0.0498107	0.594781	-0.771304	3.22328e-11	1.22334e-09	11.0481	11.1923	11.5259	11.726	11.147	11.1068	10.8905	11.226	11.137	11.2138	11.5191	11.4897	11.569	11.8611	11.6747	11.6422	purple
TIMM8A	NM_004085	-0.636348	1.30892e-05	0.000409162	-0.189724	0.147706	0.852017	-0.796576	1.78475e-07	3.32185e-06	7.97487	8.16491	8.56886	8.80744	8.17044	8.12239	7.63179	8.26174	8.18948	8.0435	8.73499	8.50881	8.46277	8.92571	8.7082	8.7884	purple
PPIL1	NM_016059	-0.430891	0.000626899	0.00995426	-0.116336	0.268204	0.993389	-0.550233	3.79132e-06	5.14131e-05	9.35525	9.47113	9.72452	9.85699	9.45048	9.38975	9.22551	9.6696	9.40748	9.3363	9.76288	9.6719	9.73878	10.035	9.78749	9.74847	purple
SGOL1	NM_001199251	-0.859462	1.23036e-08	9.03047e-07	-0.259531	0.0470853	0.583947	-1.12951	6.05594e-14	3.25316e-12	7.61988	7.90089	8.47462	8.77373	7.48633	7.81117	7.56214	7.83015	8.0151	7.85742	8.53512	8.43954	8.4492	8.68933	8.84024	8.79161	purple
SCML2	NM_006089	-0.520816	0.00025761	0.00495045	-0.148244	0.265538	0.991087	-0.70294	7.33905e-07	1.17388e-05	8.10181	8.27898	8.63317	8.82172	7.97015	8.28018	8.05509	8.27334	8.36002	8.20358	8.70531	8.69781	8.49639	8.78118	8.84563	8.83836	purple
SMS	NM_004595	-0.481678	4.2869e-05	0.00111539	-0.141534	0.181881	0.909721	-0.648873	2.22941e-08	5.0713e-07	9.26087	9.41188	9.70321	9.85803	9.31192	9.34242	9.12827	9.44605	9.4139	9.37569	9.71814	9.65516	9.73632	9.8878	9.85618	9.8301	purple
DNAJA1	NM_001539	-0.62939	2.87621e-07	1.49447e-05	-0.232954	0.0254914	0.452555	-0.840821	2.66315e-11	1.02411e-09	11.4718	11.6539	12.0088	12.2044	11.6422	11.5247	11.2485	11.832	11.6072	11.5225	12.0378	12.0245	11.9641	12.4022	12.092	12.1189	purple
NOP56	NR_027700	-0.567501	5.57439e-06	0.000195031	-0.18633	0.0798268	0.699275	-0.756771	1.19241e-09	3.4754e-08	11.2118	11.377	11.6929	11.8702	11.3271	11.3124	10.996	11.5916	11.2518	11.2875	11.8576	11.6578	11.5633	12.082	11.7823	11.7462	purple
SFPQ	NM_005066	-0.38116	0.00091217	0.0133251	-0.137221	0.175522	0.899465	-0.532142	4.30066e-06	5.74469e-05	11.8742	11.9823	12.1855	12.2977	11.9821	11.9362	11.7044	12.1115	11.9264	11.909	12.2527	12.1968	12.107	12.3177	12.2843	12.2912	purple
STARD7	NM_020151	-0.44499	9.5141e-05	0.00220384	-0.157679	0.122301	0.810402	-0.63697	1.90705e-08	4.41569e-07	11.0981	11.235	11.4848	11.6253	11.1411	11.1458	11.0073	11.2875	11.1906	11.2269	11.614	11.3816	11.4587	11.7645	11.541	11.5706	purple
ARHGAP19	NM_032900	-0.376435	0.00178516	0.0222061	-0.136716	0.220968	0.951986	-0.541141	4.7822e-06	6.34378e-05	9.69631	9.81937	10.0351	10.168	9.65012	9.84066	9.59815	9.75351	9.96303	9.74156	9.99623	10.099	10.01	10.0802	10.2454	10.1786	purple
CCDC137	NM_199287	-0.509172	3.11192e-05	0.000853565	-0.165644	0.123784	0.812785	-0.683087	3.65819e-08	7.88475e-07	9.30648	9.47454	9.76209	9.94223	9.50374	9.19559	9.22011	9.53072	9.37336	9.51954	9.84066	9.66813	9.77748	10.1296	9.8701	9.82697	purple
RG9MTD1	NM_017819	-0.4747	8.86908e-05	0.00207561	-0.159803	0.14133	0.843603	-0.64819	1.63255e-07	3.05487e-06	9.27458	9.43724	9.70977	9.87672	9.4148	9.33744	9.07149	9.4814	9.48427	9.34605	9.67451	9.69417	9.76064	10.051	9.7522	9.82697	purple
CTPS	NM_001905	-0.615352	6.0981e-07	2.89304e-05	-0.206701	0.0605403	0.640184	-0.813587	4.51686e-10	1.43508e-08	9.87641	10.0831	10.4214	10.6415	10.1314	9.923	9.57481	10.2765	10.0268	9.9459	10.5953	10.3855	10.2834	10.7605	10.5609	10.603	purple
CACYBP	NM_014412	-0.637872	1.265e-07	7.25286e-06	-0.22146	0.0385375	0.54157	-0.878698	4.35287e-13	2.14371e-11	9.82674	10.0526	10.4052	10.6349	9.91589	9.90228	9.66205	10.1507	9.99998	10.0072	10.4408	10.2768	10.498	10.828	10.5785	10.498	purple
PPP5C	NM_006247	-0.48489	0.000111727	0.00251363	-0.153429	0.155353	0.866241	-0.657932	1.32795e-08	3.14787e-07	9.34732	9.51507	9.78679	9.94832	9.4279	9.33744	9.2766	9.693	9.35949	9.49271	9.83161	9.74507	9.78368	10.0341	9.85736	9.95353	purple
CCT7	NM_001166285	-0.376917	0.00130639	0.0174275	-0.128003	0.195268	0.923544	-0.551134	3.40936e-06	4.68863e-05	11.6247	11.7497	11.9622	12.0795	11.7931	11.6662	11.4149	11.9077	11.6779	11.6635	12.0004	11.89	11.9961	12.1949	12.0327	12.011	purple
ZNF511	NM_145806	-0.510728	0.000140458	0.00301437	-0.162572	0.199936	0.930079	-0.75556	3.03315e-10	9.85196e-09	9.5387	9.73808	10.0468	10.2189	9.53388	9.62504	9.45719	9.54388	9.71247	9.95787	9.8507	9.98634	10.3035	10.0624	10.341	10.2532	purple
LCMT2	NM_014793	-0.481873	0.000547788	0.00899676	-0.130247	0.251761	0.979726	-0.65453	5.97056e-07	9.79211e-06	8.49991	8.69417	8.98627	9.15561	8.56283	8.627	8.30991	8.9256	8.57378	8.58313	9.02904	8.98309	8.94667	9.25495	9.18715	9.02473	purple
CENPM	NM_024053	-0.906078	5.33015e-11	6.18315e-09	-0.298868	0.0129185	0.330406	-1.27656	1.07737e-21	1.78287e-19	8.18857	8.57026	9.13669	9.46453	8.25861	8.33799	7.96909	8.48123	8.47719	8.75236	9.05329	9.04162	9.31517	9.40516	9.56213	9.42629	purple
ZWILCH	NM_017975	-0.890161	3.77151e-14	1.02085e-11	-0.310005	0.00265214	0.143226	-1.26949	1.74028e-23	3.82172e-21	9.56651	9.9459	10.4771	10.7827	9.68382	9.75387	9.26184	9.98064	9.97404	9.88304	10.4485	10.4997	10.4832	10.8531	10.7198	10.7751	purple
PA2G4	NM_006191	-0.66432	3.68012e-08	2.3929e-06	-0.229618	0.0236208	0.438241	-0.928394	3.86758e-14	2.15039e-12	10.6544	10.912	11.2886	11.5018	10.792	10.7562	10.4151	11.1008	10.8395	10.7958	11.3763	11.224	11.2654	11.6557	11.4536	11.396	purple
CENPQ	NM_018132	-0.831474	3.70842e-06	0.000137168	-0.25982	0.0905934	0.732404	-1.10216	1.01717e-08	2.47848e-07	7.31418	7.66672	8.20947	8.49897	7.66705	7.44395	6.83154	7.91318	7.66592	7.42107	8.32461	8.24343	8.06039	8.88324	8.22245	8.39123	purple
LCTL	NM_207338	-0.831101	7.44598e-07	3.44359e-05	-0.247694	0.0893107	0.729921	-1.17506	2.95038e-11	1.12588e-09	6.89553	7.27709	7.87805	8.191	6.97739	7.14137	6.56784	7.18749	7.41186	7.23191	7.82397	7.98352	7.82664	8.40513	8.08311	8.08476	purple
RPA2	NM_002946	-0.76783	2.84865e-08	1.88027e-06	-0.224399	0.0503988	0.597141	-1.03779	1.40248e-15	9.81371e-14	9.03345	9.32384	9.79765	10.0358	9.17879	9.08765	8.8339	9.62437	9.16638	9.18078	9.93761	9.70562	9.74972	10.2998	9.92971	9.87792	purple
CARHSP1	NM_001042476	-0.369145	0.00219792	0.0262735	-0.105793	0.317853	1	-0.537678	3.64819e-06	4.96817e-05	9.27037	9.41309	9.63691	9.74979	9.18715	9.28914	9.33484	9.37058	9.38627	9.48241	9.65054	9.598	9.6622	9.85986	9.66813	9.72139	purple
DIAPH1	NM_001079812	-0.425206	0.000277547	0.00524694	-0.150882	0.164946	0.886198	-0.657138	2.51664e-08	5.67293e-07	11.9904	12.1642	12.4075	12.5248	11.8445	12.1517	11.9748	12.1351	12.2222	12.1351	12.3754	12.4863	12.3609	12.3962	12.5809	12.5972	purple
POLD2	NM_001127218	-0.382346	0.000743576	0.0114276	-0.126683	0.209125	0.937599	-0.574122	2.22987e-07	4.05311e-06	12.0336	12.1832	12.3987	12.4984	12.0845	12.0588	11.9575	12.1992	12.1284	12.2219	12.3603	12.3545	12.4812	12.4913	12.5246	12.4792	purple
BIRC5	NM_001012271	-0.914532	8.59411e-14	1.91688e-11	-0.283842	0.007209	0.248096	-1.31071	5.64945e-28	2.46577e-25	10.1816	10.5572	11.1297	11.4022	10.1561	10.2851	10.1036	10.7387	10.4669	10.4659	11.2265	11.0456	11.117	11.615	11.3085	11.2831	purple
ALDH1B1	NM_000692	-0.512621	2.25074e-05	0.000648426	-0.155234	0.155635	0.866241	-0.719744	2.09665e-09	5.83802e-08	10.4498	10.6356	10.9294	11.0659	10.4656	10.6169	10.267	10.6296	10.5114	10.7659	10.8025	10.9697	11.0161	10.9928	11.141	11.0639	purple
GADD45GIP1	NM_052850	-0.430881	0.000373742	0.00666154	-0.0948648	0.38422	1	-0.624126	1.28064e-07	2.4637e-06	9.23679	9.40316	9.69065	9.80821	9.37438	9.17522	9.16077	9.3459	9.34535	9.51823	9.57391	9.59468	9.90338	9.89526	9.84591	9.68348	purple
NOP58	NM_015934	-0.528697	3.11043e-05	0.000853565	-0.140816	0.198299	0.928277	-0.719049	1.52084e-07	2.86889e-06	10.5754	10.7555	11.0807	11.2059	10.777	10.68	10.2693	10.9002	10.7323	10.6339	11.1389	11.0734	11.0297	11.4807	11.01	11.1269	purple
ELOVL1	NM_022821	-0.421767	0.0007895	0.011886	-0.0929164	0.382695	1	-0.571016	1.53306e-06	2.28995e-05	10.1914	10.3252	10.5835	10.6887	10.3235	10.1641	10.0866	10.5202	10.2594	10.196	10.7518	10.4218	10.5769	10.8764	10.5738	10.616	purple
SLC27A2	NM_003645	-0.500532	0.000789073	0.011886	-0.122339	0.399453	1	-0.694989	1.66344e-06	2.46215e-05	8.29579	8.47938	8.83056	8.97822	8.2745	8.406	8.20686	8.39017	8.55124	8.49672	8.68675	8.86773	8.93721	8.75368	9.12495	9.05602	purple
VRK1	NM_003384	-0.829937	2.04255e-07	1.10231e-05	-0.201764	0.126392	0.813949	-1.09052	4.50043e-12	1.93524e-10	7.97244	8.27443	8.84273	9.08932	8.2745	7.96886	7.67395	8.59907	8.21976	8.00445	9.04552	8.6339	8.84876	9.34562	8.88998	9.03236	purple
SLC35A4	NM_080670	-0.379432	0.000813561	0.0121658	-0.117294	0.257242	0.982133	-0.541966	9.67631e-07	1.50297e-05	11.0065	11.1218	11.3351	11.4266	11.0021	11.0423	10.9749	11.1333	11.1021	11.1299	11.3763	11.3313	11.2975	11.4113	11.437	11.4315	purple
FAM166A	NM_001001710	-0.764828	1.27248e-05	0.000400642	-0.191896	0.160725	0.87533	-1.0246	7.9737e-11	2.8585e-09	8.18312	8.47192	8.98563	9.21991	8.42055	8.22321	7.9056	8.93697	8.29668	8.1821	9.27265	8.83548	8.84876	9.58843	9.09743	8.97386	purple
DCTPP1	NM_024096	-0.705015	5.80454e-09	4.58546e-07	-0.206134	0.0450643	0.575174	-0.962491	1.36842e-14	8.23813e-13	10.0318	10.2881	10.7223	10.921	10.1772	10.1457	9.77253	10.4327	10.1515	10.28	10.7883	10.6409	10.7378	11.068	10.9028	10.7922	purple
CTPS2	NM_175859	-0.478355	0.000186475	0.00382784	-0.112897	0.314826	1	-0.662828	3.5061e-07	6.0937e-06	8.58071	8.77146	9.0934	9.24302	8.62754	8.74779	8.36678	8.8015	8.77171	8.74117	9.12359	9.07625	9.08038	9.31208	9.2383	9.17868	purple
SCARB1	NM_005505	-0.535936	2.81468e-05	0.000782487	-0.165662	0.168757	0.890671	-0.764759	4.57422e-10	1.45198e-08	10.031	10.22	10.5524	10.7144	9.96042	10.192	9.94067	10.0883	10.2211	10.3505	10.3936	10.5753	10.6883	10.556	10.8121	10.7751	purple
PTDSS1	NM_014754	-0.559213	1.46836e-06	5.99659e-05	-0.155269	0.122763	0.81107	-0.758679	1.61766e-10	5.51061e-09	10.1496	10.3345	10.6747	10.8335	10.1751	10.3197	9.95409	10.4246	10.2903	10.2885	10.7016	10.6089	10.7135	10.9032	10.8551	10.7423	purple
TOMM40	NM_001128916	-0.710073	2.05878e-08	1.42632e-06	-0.201948	0.0600765	0.639951	-0.961549	6.15799e-15	3.93087e-13	8.96786	9.21523	9.67986	9.89611	9.06054	9.06431	8.77873	9.19881	9.0986	9.34828	9.68965	9.59606	9.75387	10.0671	9.82585	9.79533	purple
CCT3	NR_036564	-0.41037	0.000451575	0.00771411	-0.135466	0.175842	0.900003	-0.600592	4.06235e-07	6.90579e-06	12.7061	12.8575	13.1687	13.3069	12.8447	12.7425	12.5311	13.0598	12.7662	12.7464	13.324	13.0871	13.0948	13.4511	13.207	13.2625	purple
DIAPH3	NM_001042517	-0.763118	3.50005e-08	2.29289e-06	-0.207118	0.0705487	0.673735	-1.06551	5.14136e-18	5.15864e-16	8.42272	8.68325	9.23592	9.46687	8.45189	8.42022	8.39604	8.43267	8.77171	8.84536	9.15755	9.2383	9.31192	9.45591	9.47303	9.47168	purple
LY6E	NM_001127213	-0.502825	5.86397e-05	0.00146438	-0.132908	0.250803	0.979396	-0.709733	6.93032e-10	2.11711e-08	9.77078	9.92667	10.2617	10.4037	9.79981	9.80646	9.70606	9.79525	9.87852	10.1062	10.0893	10.2144	10.4815	10.3409	10.4828	10.3872	purple
DHX15	NM_001358	-0.619742	8.14778e-08	4.88825e-06	-0.1866	0.0653918	0.654988	-0.817173	6.37065e-12	2.6736e-10	10.9882	11.1609	11.5472	11.7196	11.1099	11.0773	10.7774	11.2825	11.0927	11.1076	11.6323	11.5346	11.4748	11.7865	11.6649	11.7074	purple
PER3	NM_016831	-0.602451	1.00459e-05	0.000324788	-0.142756	0.226189	0.951986	-0.762491	2.59932e-09	7.08513e-08	8.52505	8.70088	9.10252	9.2769	8.58032	8.6339	8.36095	8.90068	8.58454	8.61741	9.20611	9.07625	9.02519	9.28914	9.24556	9.29601	purple
FTSJ2	NM_013393	-0.565148	1.72951e-06	6.90952e-05	-0.152462	0.13758	0.834935	-0.722007	3.17442e-08	6.97992e-07	9.436	9.5913	9.9603	10.1247	9.62864	9.58527	9.09408	9.64873	9.56547	9.5597	9.979	9.95101	9.95087	10.2613	10.1161	9.99674	purple
TMEM106C	NM_001143842	-0.450555	5.9209e-05	0.00147356	-0.130147	0.191174	0.918562	-0.637548	6.19416e-09	1.57181e-07	11.1801	11.2995	11.5888	11.717	11.1632	11.2178	11.1592	11.3273	11.3133	11.2579	11.6428	11.5285	11.5951	11.7691	11.6898	11.692	purple
NUDC	NM_006600	-0.56747	2.10488e-06	8.258e-05	-0.15604	0.133353	0.827173	-0.735109	8.40927e-11	3.00847e-09	10.3728	10.5078	10.8601	11.0058	10.4417	10.415	10.2616	10.4788	10.3802	10.6646	10.76	10.8141	11.0061	11.0663	11.0115	10.9398	purple
HNRPDL	NR_003249	-0.434353	0.000440277	0.00756181	-0.128422	0.235259	0.962354	-0.549977	5.27325e-06	6.91164e-05	10.6298	10.7213	10.9545	11.0809	10.7876	10.6059	10.4959	10.911	10.644	10.609	11.0843	10.9801	10.7993	11.2994	10.9973	10.9462	purple
TTI1	NM_014657	-0.477535	9.74299e-05	0.00224256	-0.142834	0.22233	0.951986	-0.60608	3.73315e-07	6.4307e-06	9.31639	9.41703	9.71415	9.86232	9.36106	9.40165	9.18645	9.37058	9.46374	9.41678	9.78897	9.73904	9.61445	9.77511	9.88972	9.92214	purple
EIF3B	NM_001037283	-0.365381	0.00108123	0.0151377	-0.149812	0.128177	0.815898	-0.537899	8.88517e-07	1.39342e-05	12.5108	12.5895	12.8445	12.9777	12.5364	12.5426	12.4532	12.6394	12.532	12.5972	12.8172	12.8244	12.892	13.0228	12.9875	12.9227	purple
TRAF2	NM_021138	-0.596857	8.75045e-06	0.00028879	-0.152156	0.176635	0.90143	-0.710728	7.16026e-09	1.78837e-07	8.66929	8.77597	9.17411	9.36231	8.63081	8.74246	8.63459	8.76282	8.63692	8.92817	9.09985	9.16176	9.26073	9.40516	9.42597	9.25581	purple
METTL11A	NM_014064	-0.547725	1.07758e-05	0.000346143	-0.144708	0.170001	0.892498	-0.665787	1.30509e-08	3.1021e-07	9.1249	9.22754	9.58063	9.74535	9.1612	9.04413	9.16935	9.23315	9.11148	9.33798	9.58287	9.47262	9.6864	9.82863	9.77358	9.63385	purple
GAMT	NM_000156	-0.627273	8.55517e-06	0.000282612	-0.153544	0.226775	0.952045	-0.795925	5.67378e-12	2.40718e-10	9.64599	9.7592	10.1789	10.3541	9.63964	9.59829	9.70003	9.693	9.51541	10.0692	10.0311	10.0043	10.5012	10.2875	10.3519	10.423	purple
CD3EAP	NM_012099	-0.52946	5.54012e-05	0.00139369	-0.113483	0.32481	1	-0.643465	1.8259e-06	2.68329e-05	8.63969	8.76252	9.12106	9.28207	8.80858	8.73071	8.37979	8.8366	8.74275	8.7082	9.28914	8.92791	9.14614	9.44703	9.28465	9.11452	purple
HIST1H2BJ	NM_021058	-0.863427	5.66453e-06	0.000197789	-0.176231	0.329692	1	-1.00759	6.6514e-07	1.07721e-05	6.17441	6.39725	7.06551	7.35946	6.32728	6.44714	5.74882	6.45748	6.27185	6.46242	7.42316	6.68828	7.0851	7.52679	7.35456	7.19704	purple
XRCC3	NM_001100119	-0.87314	3.74258e-09	3.11142e-07	-0.210246	0.0752102	0.687413	-1.09965	1.33274e-19	1.70458e-17	8.77776	8.96795	9.60813	9.83316	8.79241	8.81559	8.7253	8.82288	8.77171	9.30927	9.45874	9.598	9.76765	9.72894	9.92773	9.84281	purple
RRP7A	NM_015703	-0.564458	1.82256e-06	7.24812e-05	-0.119735	0.245448	0.977046	-0.705518	3.55037e-10	1.14573e-08	10.0313	10.1452	10.5337	10.6678	10.0727	10.0759	9.94527	10.1468	10.0491	10.2396	10.4589	10.4892	10.653	10.6922	10.6936	10.6175	purple
SLC25A10	NM_012140	-0.675919	2.26287e-07	1.20814e-05	-0.140369	0.235344	0.962354	-0.862236	1.18794e-14	7.20126e-13	10.7265	10.8563	11.3197	11.4814	10.7415	10.6619	10.776	10.7855	10.6426	11.1408	11.1641	11.1937	11.6012	11.4653	11.4559	11.5231	purple
TBRG4	NM_004749	-0.440542	0.000115263	0.00257165	-0.100903	0.315962	1	-0.553793	6.61029e-07	1.07254e-05	10.7156	10.7931	11.0755	11.1627	10.7754	10.7275	10.6438	10.7935	10.7146	10.8713	11.0292	11.0272	11.17	11.2037	11.1718	11.1126	purple
DNAJB1	NM_006145	-0.43012	0.000197997	0.00401945	-0.0853335	0.399853	1	-0.529897	1.81072e-06	2.66322e-05	10.3288	10.3938	10.6835	10.766	10.3199	10.3848	10.2818	10.4246	10.3388	10.418	10.7266	10.6272	10.6967	10.8018	10.7581	10.7382	purple
PTBP1	NM_002819	-0.493881	8.00092e-05	0.00190565	-0.121268	0.28819	1	-0.658459	1.49298e-08	3.51284e-07	11.8759	11.9746	12.3111	12.4079	11.8896	11.8891	11.8491	11.9047	11.8818	12.1374	12.2605	12.2517	12.4211	12.249	12.4913	12.4834	purple
FKBP4	NM_002014	-0.581805	6.87865e-07	3.21529e-05	-0.119187	0.224682	0.951986	-0.784377	8.59558e-11	3.0657e-09	12.471	12.6084	13.0693	13.2039	12.6394	12.5063	12.2675	12.7795	12.5147	12.5311	13.1316	12.9941	13.0822	13.3567	13.1199	13.1351	purple
IMPDH1	NM_000883	-0.496153	8.38166e-05	0.0019778	-0.112251	0.320243	1	-0.64619	2.91088e-08	6.44102e-07	10.353	10.4532	10.7919	10.8853	10.2348	10.4216	10.4026	10.3296	10.3809	10.6493	10.7359	10.7053	10.9344	10.7917	10.9245	10.9398	purple
DUSP2	NM_004418	-0.65582	3.62606e-05	0.000971688	-0.111589	0.400456	1	-0.808663	2.15888e-07	3.94048e-06	7.66479	7.82779	8.34557	8.50183	7.64695	7.77721	7.57021	7.83015	7.74412	7.9091	8.38089	8.21315	8.44266	8.75783	8.35644	8.39123	purple
SERBP1	NM_001018067	-0.47585	3.85394e-05	0.00102307	-0.117925	0.265651	0.991087	-0.636854	2.07339e-08	4.74731e-07	11.8922	11.9947	12.3057	12.4075	11.9179	11.9727	11.7861	11.9617	11.9444	12.0781	12.2119	12.2408	12.4644	12.3428	12.4514	12.4284	purple
CCNF	NM_001761	-0.703421	2.85807e-09	2.44596e-07	-0.156078	0.132789	0.825565	-0.907199	3.57941e-15	2.38061e-13	9.18751	9.36348	9.87783	10.047	9.17578	9.28053	9.10622	9.30607	9.4156	9.36876	9.88536	9.86189	9.88623	10.0773	10.0951	9.96874	purple
HSPH1	NM_006644	-0.730458	1.23937e-09	1.15709e-07	-0.188937	0.069442	0.670364	-0.940991	4.14731e-14	2.26977e-12	11.9696	12.1529	12.6733	12.8549	12.1351	12.0025	11.7711	12.2767	12.07	12.1119	12.6851	12.6394	12.6954	13.0322	12.6851	12.8474	purple
CDT1	NM_030928	-0.91466	3.86404e-06	0.000142022	-0.228866	0.168323	0.890098	-1.28122	2.49168e-18	2.60485e-16	8.29233	8.5619	9.26814	9.52117	8.16082	8.35523	8.36095	8.17044	8.34494	9.17031	8.94289	9.18482	9.67672	9.23729	9.62023	9.70599	purple
NT5DC2	NM_022908	-0.513561	7.9888e-06	0.000265915	-0.126726	0.232138	0.95929	-0.719308	1.41993e-10	4.8799e-09	11.0987	11.2362	11.595	11.7074	11.0763	11.1733	11.0465	11.1779	11.2303	11.3002	11.5411	11.5432	11.7008	11.6614	11.7465	11.7143	purple
LSM4	NM_012321	-0.518592	5.07843e-06	0.000180024	-0.102786	0.318844	1	-0.708458	1.19257e-10	4.16408e-09	10.9966	11.1323	11.493	11.5958	11.0047	10.953	11.0319	11.0989	11.0879	11.2101	11.437	11.4227	11.6194	11.638	11.5852	11.5642	purple
LOC100287042	NR_036520	-0.842959	5.34874e-07	2.55838e-05	-0.152985	0.269676	0.993565	-1.08602	1.07985e-10	3.79709e-09	6.9908	7.28974	7.96133	8.18133	7.10959	7.0048	6.85801	7.40003	7.13252	7.33668	7.99132	7.9209	7.97178	8.36499	8.156	8.02299	purple
CCND3	NM_001760	-0.799307	1.19119e-11	1.57059e-09	-0.189477	0.0653505	0.654819	-1.07425	1.19665e-20	1.77802e-18	9.3175	9.57375	10.1403	10.3351	9.37058	9.39548	9.18645	9.58915	9.52002	9.61208	10.1763	10.0844	10.1601	10.4269	10.3028	10.2756	purple
STRA13	NM_144998	-0.796342	9.03727e-11	9.9544e-09	-0.183175	0.0800463	0.700178	-1.04275	1.88206e-18	2.03743e-16	9.03013	9.2789	9.84092	10.0376	9.10552	9.11995	8.86491	9.32202	9.13416	9.38051	9.79345	9.80833	9.92097	10.1396	10.0572	9.91595	purple
CCT6A	NM_001762	-0.532098	4.45487e-06	0.000160693	-0.171213	0.0844918	0.714607	-0.758573	5.02364e-11	1.85423e-09	12.2831	12.4595	12.836	12.9726	12.382	12.3324	12.1348	12.5809	12.3764	12.4211	12.7976	12.8379	12.8724	13.1033	12.9227	12.892	purple
C9orf100	NM_032818	-0.538055	3.10389e-05	0.000852703	-0.105392	0.366943	1	-0.738259	5.35582e-09	1.38525e-07	8.67691	8.87357	9.2634	9.39661	8.78811	8.61522	8.62741	8.93238	8.85773	8.8306	9.38104	9.25675	9.1524	9.54112	9.28465	9.36406	purple
B4GALT2	NM_001005417	-0.489261	8.52017e-05	0.00200606	-0.0971319	0.42665	1	-0.696735	1.90048e-09	5.33433e-08	9.83928	10.0104	10.3514	10.4643	9.77767	9.94892	9.79126	9.89311	9.9769	10.1611	10.1732	10.2708	10.6102	10.407	10.4656	10.5201	purple
HSPB1	NM_001540	-0.511034	6.50411e-05	0.0015982	-0.120213	0.296675	1	-0.802741	2.34828e-13	1.19701e-11	11.9777	12.1844	12.5698	12.7	11.9686	11.969	11.9955	12.0485	12.0675	12.4372	12.3704	12.4628	12.876	12.6501	12.7442	12.7056	purple
LPCAT1	NM_024830	-0.708828	1.79416e-09	1.58221e-07	-0.153426	0.154973	0.866206	-0.96949	1.88102e-17	1.75614e-15	10.0329	10.2705	10.7646	10.9121	9.95306	10.1457	9.9998	10.3157	10.1765	10.3193	10.6149	10.8447	10.8341	10.9112	10.9498	10.8753	purple
GLB1L2	NM_138342	-0.583222	1.99737e-06	7.89831e-05	-0.10416	0.322538	1	-0.766292	5.16779e-10	1.61543e-08	9.20242	9.39702	9.81589	9.93175	9.31192	9.35257	8.94278	9.56259	9.25277	9.37569	9.82193	9.76989	9.85586	10.0245	9.87621	9.89449	purple
CYC1	NM_001916	-0.367187	0.00136805	0.0180461	-0.0686488	0.485284	1	-0.514928	2.64162e-06	3.73885e-05	11.4798	11.5818	11.8285	11.8917	11.4713	11.5061	11.4619	11.6108	11.4939	11.6407	11.8689	11.669	11.9477	11.9991	11.8338	11.8422	purple
PKMYT1	NM_182687	-0.973866	1.28485e-09	1.18412e-07	-0.165292	0.175408	0.899465	-1.31392	1.20016e-25	3.8446e-23	8.60777	8.91396	9.70269	9.88191	8.49899	8.73469	8.58965	8.80922	8.59469	9.33798	9.6087	9.56555	9.9338	9.76033	10.0007	9.88469	purple
CDC5L	NM_001253	-0.372475	0.00148055	0.019161	-0.059617	0.552811	1	-0.522499	7.17233e-06	9.11672e-05	10.153	10.2764	10.538	10.5989	10.2668	10.174	10.0183	10.347	10.2915	10.1909	10.5681	10.5464	10.4997	10.7441	10.5168	10.5359	purple
POLR3K	NM_016310	-0.726454	2.5401e-09	2.19536e-07	-0.121532	0.250355	0.979396	-0.991884	6.09563e-14	3.26945e-12	8.89319	9.17279	9.73207	9.86727	9.11389	8.99792	8.56774	9.25495	9.17899	9.08442	9.83853	9.69842	9.65928	9.99363	9.8868	9.72139	purple
STIP1	NM_006819	-0.530085	3.38866e-06	0.000126955	-0.112668	0.256635	0.981743	-0.783017	3.02488e-11	1.15305e-09	11.6068	11.8019	12.1895	12.2839	11.7123	11.7044	11.4037	11.9023	11.7849	11.7185	12.1862	12.1736	12.2086	12.3216	12.2438	12.2863	purple
NAA15	NM_057175	-0.467528	0.00011324	0.00254031	-0.0884954	0.430633	1	-0.654845	6.28246e-08	1.28886e-06	9.98418	10.1506	10.4847	10.574	10.0588	10.097	9.79676	10.1564	10.115	10.1804	10.4237	10.5192	10.5112	10.6557	10.4193	10.6471	purple
ABHD11	NR_026912	-0.488287	0.000207291	0.00417656	-0.0946876	0.378669	1	-0.682732	2.85668e-08	6.33714e-07	9.30082	9.49699	9.82369	9.9352	9.42161	9.35257	9.12827	9.75099	9.3577	9.38227	9.96802	9.72701	9.77605	10.1396	9.8507	9.8153	purple
POLE3	NM_017443	-0.665919	2.76221e-08	1.83512e-06	-0.16921	0.107164	0.77295	-0.941277	1.98514e-12	8.9094e-11	10.437	10.7076	11.1521	11.308	10.6923	10.5033	10.1155	10.867	10.6537	10.6021	11.3136	11.0502	11.0925	11.4998	11.2521	11.172	purple
SUPT16H	NM_007192	-0.443939	0.000471416	0.00799438	-0.116155	0.253476	0.980508	-0.616982	2.13007e-06	3.09232e-05	10.9596	11.1279	11.3962	11.4917	11.222	11.0131	10.6438	11.3847	10.9827	11.0165	11.5432	11.3263	11.3193	11.637	11.4257	11.4125	purple
EIF4A1	NM_001416	-0.34977	0.00321186	0.0351452	-0.125318	0.206015	0.936525	-0.522685	6.68524e-06	8.55363e-05	13.1227	13.2715	13.5057	13.583	13.2511	13.1999	12.9171	13.4352	13.1897	13.1897	13.5765	13.4453	13.4952	13.7765	13.4863	13.4863	purple
TMEM109	NM_024092	-0.700149	1.66318e-09	1.48166e-07	-0.146404	0.155368	0.866241	-1.01641	1.83346e-18	1.99436e-16	10.2436	10.5316	11.025	11.1668	10.3119	10.3412	10.0776	10.5172	10.4703	10.6073	10.988	10.958	11.1289	11.1667	11.1869	11.1469	purple
SRSF1	NM_001078166	-0.423973	0.000205638	0.00414804	-0.107436	0.28341	1	-0.637012	7.99888e-08	1.60331e-06	12.0805	12.2541	12.5495	12.6325	12.2331	12.1402	11.8682	12.3378	12.2182	12.2063	12.6217	12.5105	12.5163	12.6683	12.579	12.6501	purple
PDE4A	NM_001111307	-1.04799	3.98219e-06	0.000145446	-0.14017	0.46753	1	-1.46513	2.39166e-09	6.57038e-08	4.98352	5.53907	6.47039	6.72972	5.15116	5.37906	4.42035	5.80498	5.29137	5.52087	6.73212	6.26356	6.41549	7.01587	6.55529	6.61799	purple
TYRO3	NM_006293	-0.481103	0.000164434	0.00345253	-0.0591031	0.584799	1	-0.688741	2.81325e-07	5.0092e-06	8.61761	8.83576	9.20777	9.30782	8.42055	8.87397	8.55831	8.86235	8.82036	8.82458	9.18695	9.07149	9.36489	9.37419	9.37058	9.17868	purple
NCL	NM_005381	-0.508193	6.19019e-06	0.00021253	-0.221007	0.0249101	0.448807	-0.761331	8.61121e-10	2.5765e-08	13.6782	13.8528	14.1457	14.2191	13.8895	13.7999	13.3452	14.0294	13.7765	13.7526	14.2111	14.1042	14.1218	14.3455	14.129	14.1828	purple
NEIL3	NM_018248	-0.823493	1.01336e-05	0.000327322	-0.109135	0.472095	1	-1.17489	7.53187e-10	2.2829e-08	6.51447	6.94835	7.65226	7.83302	6.75692	6.73413	6.05235	7.27877	6.96045	6.60583	7.64973	7.72862	7.57843	7.96993	7.77825	7.75087	purple
TK1	NM_003258	-0.908387	3.83954e-14	1.03127e-11	-0.176664	0.0981055	0.756799	-1.36428	1.58684e-27	6.29632e-25	10.3925	10.8242	11.511	11.695	10.4941	10.5749	10.1084	10.7492	10.72	11.0035	11.4478	11.4046	11.6808	11.6954	11.7021	11.6875	purple
CEP72	NM_018140	-0.545687	0.00179425	0.0223112	-0.044045	0.796129	1	-0.79761	6.59539e-06	8.46037e-05	6.83889	7.1427	7.6233	7.75125	6.88568	6.96045	6.67055	7.18749	7.09209	7.14852	7.69086	7.49877	7.68028	7.69205	7.81628	7.74542	purple
GPN3	NM_001164372	-0.384865	0.00174121	0.0217368	-0.0463849	0.667541	1	-0.566185	3.40023e-06	4.67977e-05	9.04864	9.2302	9.51294	9.5896	9.12177	9.15925	8.86491	9.28914	9.2112	9.19025	9.4677	9.37755	9.69358	9.68944	9.52443	9.55492	purple
CHRNA5	NM_000745	-0.733374	5.4794e-05	0.0013824	-0.0979578	0.514497	1	-1.04566	1.12042e-07	2.19046e-06	6.63812	7.03512	7.66456	7.84831	6.91328	6.92529	6.07578	7.27877	7.15469	6.6719	7.80312	7.5374	7.65315	7.91627	7.85742	7.77123	purple
TUBA4A	NM_006000	-1.16508	9.99591e-18	4.59246e-15	-0.249107	0.0320153	0.49831	-1.70267	1.83745e-29	1.15855e-26	10.2384	10.8061	11.6444	11.8897	10.5291	10.3874	9.79854	11.102	10.5777	10.7386	11.854	11.3868	11.6924	12.1475	11.7594	11.7624	purple
RPA1	NM_002945	-0.36834	0.00116887	0.0159864	-0.0870198	0.375653	1	-0.564168	1.11604e-06	1.71593e-05	11.4215	11.5824	11.8229	11.8901	11.5451	11.4787	11.2408	11.6852	11.5315	11.5303	11.8701	11.7861	11.8124	11.9611	11.8649	11.8443	purple
CHAF1A	NM_005483	-0.795894	2.35866e-11	2.96249e-09	-0.150097	0.149358	0.854907	-1.17709	1.43058e-19	1.80984e-17	9.44983	9.84507	10.4302	10.5906	9.54055	9.68876	9.12016	9.90551	9.71897	9.91074	10.4801	10.454	10.3564	10.652	10.5591	10.5607	purple
CCDC138	NM_144978	-0.701036	4.63362e-05	0.00119757	-0.0904278	0.52563	1	-0.993635	4.51419e-08	9.58772e-07	7.03632	7.41946	8.00219	8.15635	7.33139	7.19811	6.57947	7.6798	7.3144	7.26417	8.08006	7.93605	7.99045	8.31009	8.02571	8.13327	purple
EARS2	NM_001083614	-0.374686	0.00157212	0.0200562	-0.0613965	0.584251	1	-0.562868	1.18434e-06	1.80993e-05	10.0524	10.2209	10.486	10.55	10.1241	10.1311	9.90182	10.2941	10.1823	10.1864	10.4426	10.5417	10.4736	10.5402	10.5168	10.5931	purple
TTF2	NM_003594	-0.507757	1.87126e-05	0.000556074	-0.0751411	0.491158	1	-0.758875	4.63756e-11	1.719e-09	9.35133	9.59059	9.9744	10.0587	9.40508	9.43223	9.21669	9.6992	9.60005	9.47253	10.0404	10.0173	9.86543	10.0624	10.0984	10.0154	purple
FAM81A	NM_152450	-0.719595	4.91431e-06	0.000174383	-0.0742753	0.596357	1	-1.01159	7.32522e-09	1.82176e-07	7.16934	7.53507	8.16578	8.29639	7.47678	7.29911	6.73212	7.59588	7.56072	7.44862	8.25198	8.13792	8.10744	8.33816	8.27803	8.27296	purple
CKAP2L	NM_152515	-0.544731	0.000220041	0.00436544	-0.049799	0.732721	1	-0.814817	3.31781e-08	7.24956e-07	8.1037	8.37101	8.84898	8.93372	8.10654	8.29137	7.91318	8.37585	8.50644	8.23075	8.79241	8.95575	8.79879	9.06142	8.73323	9.00651	purple
CDCA2	NM_152562	-0.736682	6.60807e-09	5.12742e-07	-0.112362	0.300942	1	-1.04638	3.66712e-18	3.77714e-16	8.68218	8.9949	9.57311	9.69335	8.66475	8.78772	8.59406	9.14062	8.99304	8.85104	9.5687	9.56166	9.58899	9.74847	9.63208	9.6995	purple
LMNB2	NM_032737	-0.582167	1.36653e-05	0.000426027	-0.079943	0.504362	1	-0.805698	9.58741e-12	3.8926e-10	10.7255	10.8914	11.3481	11.4256	10.6804	10.8487	10.6473	10.7511	10.7421	11.1811	11.1901	11.2932	11.561	11.3043	11.5233	11.4491	purple
SIGMAR1	NM_005866	-0.559791	1.28664e-06	5.3803e-05	-0.0772183	0.446956	1	-0.719547	9.6056e-10	2.84961e-08	10.8654	10.9977	11.4215	11.4873	10.9897	10.9444	10.662	11.0365	10.8813	11.0754	11.4365	11.3099	11.5181	11.5136	11.4957	11.4528	purple
WDR62	NM_001083961	-0.824544	8.5036e-10	8.1348e-08	-0.0389979	0.731191	1	-0.982601	2.77085e-14	1.58347e-12	8.47821	8.65143	9.37437	9.45272	8.6827	8.42022	8.33172	8.77888	8.44904	8.72638	9.62907	9.24418	9.24986	9.52679	9.48059	9.35077	purple
CBX2	NM_005189	-0.471046	0.000571484	0.00925391	-0.0366327	0.805047	1	-0.639547	3.00201e-07	5.30644e-06	9.43607	9.55833	9.9679	10.0097	9.28069	9.57856	9.44896	9.34862	9.52246	9.8039	9.73638	10.0464	10.1209	9.83707	10.1442	10.0479	purple
PFAS	NM_012393	-0.474116	0.000369026	0.00660783	-0.0430771	0.742328	1	-0.608707	1.3965e-06	2.10179e-05	9.90255	10.0221	10.393	10.428	9.92628	10.0391	9.74228	10.1059	9.85087	10.1095	10.3529	10.3629	10.4633	10.2367	10.5794	10.4681	purple
CKB	NM_001823	-0.514837	0.000279214	0.0052699	0.0133767	0.927532	1	-0.702239	7.9124e-10	2.37965e-08	13.1059	13.249	13.7572	13.7841	13.324	13.026	12.9677	13.1567	12.9584	13.6319	13.6759	13.6551	13.9408	13.8055	13.7765	13.7702	purple
POLD1	NM_002691	-0.726486	5.5154e-05	0.00138948	-0.000280669	0.959647	1	-1.01001	1.05091e-14	6.41515e-13	8.80387	9.0074	9.74438	9.75285	8.79241	8.76322	8.856	8.75421	8.7197	9.54829	9.5341	9.6773	10.0217	9.55247	9.80833	9.89776	purple
GLT25D1	NM_024656	-0.512287	9.36166e-06	0.000305558	-0.0246716	0.82018	1	-0.716703	1.9444e-10	6.54702e-09	10.8757	11.041	11.4778	11.4828	10.865	10.9664	10.7956	11.0895	10.9518	11.0816	11.5411	11.3826	11.5098	11.4598	11.4871	11.5015	purple
FHOD1	NM_013241	-0.464269	0.000270497	0.00514715	-0.0219598	0.867701	1	-0.627653	1.85293e-07	3.43959e-06	9.02232	9.18095	9.56944	9.60017	8.93721	9.13001	8.99974	9.29159	9.07346	9.17781	9.56336	9.59965	9.5453	9.55696	9.65968	9.58386	purple
DHX9	NR_033302	-0.398184	0.000469246	0.00796531	-0.0567902	0.573163	1	-0.583616	8.09182e-07	1.27905e-05	11.7522	11.8888	12.1957	12.2291	11.8847	11.8323	11.5397	11.9785	11.8765	11.8113	12.2161	12.1871	12.1838	12.2637	12.1976	12.226	purple
SLC25A11	NM_001165417	-0.494473	2.65339e-05	0.000744702	-0.059293	0.53371	1	-0.683824	2.90133e-09	7.84384e-08	10.6792	10.847	11.217	11.265	10.7956	10.673	10.569	10.9736	10.7088	10.8587	11.3039	11.0749	11.2721	11.3774	11.2672	11.1503	purple
CALR	NM_004343	-0.36045	0.0035379	0.0379167	-0.0581375	0.654908	1	-0.568855	2.64021e-06	3.73837e-05	14.023	14.1166	14.307	14.3345	13.9137	14.1639	13.9914	13.9564	14.1639	14.2295	14.1828	14.3124	14.4259	14.3124	14.3455	14.3455	purple
MANEAL	NM_001113482	-0.465356	0.000567629	0.00920143	-0.0123466	0.938613	1	-0.659756	4.52384e-07	7.60881e-06	8.64835	8.85772	9.25265	9.29734	8.78497	8.74028	8.41981	9.04183	8.80095	8.73037	9.29424	9.19881	9.26491	9.27668	9.28069	9.33466	purple
KIAA0930	NM_001009880	-0.407903	0.000734789	0.0113174	-0.0177403	0.90353	1	-0.607878	8.03228e-07	1.27137e-05	10.0595	10.2268	10.5721	10.6003	9.95555	10.28	9.94303	10.1468	10.2679	10.2656	10.4108	10.6101	10.6953	10.4844	10.7005	10.616	purple
C21orf58	NM_058180	-0.58724	0.000577542	0.00932749	0.0273105	0.809661	1	-0.8637	5.7452e-08	1.19124e-06	7.43208	7.73559	8.32492	8.34197	7.35528	7.46158	7.47938	7.81363	7.48403	7.9091	8.29302	8.37165	8.31009	8.31524	8.30024	8.41042	purple
BRI3BP	NM_080626	-0.60525	0.00104027	0.0146701	0.0446305	0.717407	1	-0.903162	3.79514e-07	6.52141e-06	8.22971	8.54459	9.16028	9.11205	8.13194	8.59437	7.96283	8.50978	8.27296	8.85104	8.96782	9.19435	9.31866	8.69253	9.40552	9.2381	purple
STXBP6	NM_014178	-0.681459	0.0024871	0.02888	0.114144	0.573701	1	-1.06894	6.49813e-06	8.34788e-05	5.14287	5.64025	6.45979	6.47337	5.15116	5.47871	4.79875	5.84055	5.50034	5.57985	6.56499	6.30986	6.5045	6.52526	6.39143	6.50342	purple
KIF7	NM_198525	-0.791794	3.93987e-05	0.00104219	0.0469819	0.791132	1	-1.2799	5.55812e-10	1.72509e-08	5.869	6.42738	7.27924	7.32372	5.64263	6.14476	5.81961	6.44142	6.32026	6.52045	7.38737	7.15284	7.29752	7.40992	7.2159	7.34534	purple
PLCH1	NM_014996	-0.585875	0.000856534	0.0126246	0.0295378	0.875082	1	-0.92043	1.2285e-07	2.39106e-06	7.03885	7.44064	8.03056	8.06896	7.14098	7.18749	6.78807	7.71357	7.40069	7.20766	8.17044	8.05509	7.86615	8.30533	7.94069	7.96086	purple
FAM40B	NM_020704	-0.529726	0.00090979	0.0133084	0.0364129	0.795139	1	-0.822675	1.7238e-06	2.54073e-05	7.34463	7.71154	8.24193	8.27103	7.66705	7.43643	6.93042	7.85523	7.58456	7.69481	8.42832	8.21315	8.08431	8.33206	8.23829	8.24272	purple
SMC4	NM_005496	-0.470339	0.000671384	0.0104889	-0.0384467	0.81884	1	-0.790988	2.34332e-09	6.45281e-08	11.0673	11.3324	11.7092	11.7243	11.0626	11.0843	11.055	11.4037	11.2608	11.3327	11.812	11.7065	11.609	11.8402	11.3674	11.9653	purple
LRRC20	NM_207119	-0.48145	3.86473e-05	0.00102464	-0.0527917	0.615886	1	-0.772307	1.98881e-10	6.65803e-09	9.61455	9.90125	10.2808	10.3322	9.67738	9.79303	9.37324	9.93057	9.9255	9.84768	10.2457	10.2438	10.3529	10.3709	10.2916	10.3341	purple
CSPG5	NM_006574	-0.496597	0.00213679	0.0256658	0.00201249	0.986074	1	-0.833511	3.83473e-07	6.56681e-06	7.37338	7.73761	8.23057	8.28297	7.55181	7.46793	7.10039	7.65006	7.65923	7.90355	8.31664	8.09524	8.27982	8.26569	8.2722	8.31103	purple
TRA2B	NM_004593	-0.428879	0.000190695	0.00389615	-0.0681128	0.485219	1	-0.694026	1.73418e-09	4.89509e-08	10.9251	11.1552	11.474	11.5133	11.0212	10.9795	10.7745	11.2372	11.0758	11.1526	11.5547	11.4261	11.4413	11.6283	11.477	11.4347	purple
RBL1	NM_002895	-0.707658	3.52168e-07	1.78792e-05	-0.0337689	0.846243	1	-1.13928	1.8668e-15	1.2882e-13	7.96786	8.42316	9.06164	9.12477	7.90355	8.19806	7.80195	8.43267	8.42639	8.41042	9.08346	9.17899	8.92249	9.09073	9.0664	9.21718	purple
MYO19	NM_001163735	-0.564823	8.5448e-07	3.83002e-05	-0.0654666	0.524151	1	-0.903537	6.02603e-16	4.57415e-14	10.4411	10.7524	11.1931	11.241	10.4727	10.4711	10.3793	10.8274	10.6739	10.7559	11.2966	11.137	11.1457	11.2422	11.2696	11.2111	purple
KANK2	NM_001136191	-0.665793	2.49431e-07	1.31562e-05	-0.0365276	0.704306	1	-0.992	1.69731e-16	1.40772e-14	9.24826	9.57812	10.1491	10.1964	9.34149	9.35829	9.04499	9.7991	9.33926	9.59599	10.2532	10.0844	10.1096	10.3152	10.1755	10.0984	purple
NUP62	NM_153719	-0.372312	0.00137637	0.0181422	-0.0485716	0.634846	1	-0.560633	4.75513e-07	7.97095e-06	10.7489	10.9061	11.1677	11.2008	10.793	10.7598	10.6938	10.9575	10.7926	10.9682	11.2158	11.0887	11.1986	11.1905	11.2351	11.1768	purple
FARSA	NM_004461	-0.443316	0.000116835	0.00260009	-0.0636212	0.519912	1	-0.689357	6.19789e-10	1.91008e-08	11.0903	11.2851	11.6228	11.6725	11.1087	11.1508	11.0113	11.3576	11.16	11.3376	11.6474	11.4679	11.7532	11.742	11.6568	11.6187	purple
PGBD5	NM_024554	-0.924899	0.00057474	0.00929513	0.0102542	1	1	-1.33803	7.62898e-07	1.21469e-05	4.61057	5.16922	6.12159	6.25657	5.10673	4.67709	4.04789	5.72842	4.81546	4.96379	6.54973	5.90271	5.91234	6.66059	6.14476	5.96435	purple
TOP3A	NM_004618	-0.533267	7.11627e-06	0.000240472	-0.0539153	0.63479	1	-0.824238	8.66971e-12	3.54889e-10	9.11258	9.39852	9.83644	9.90093	9.23101	9.21413	8.89258	9.42564	9.47568	9.29424	9.92023	9.85032	9.73878	9.90182	9.92305	9.87792	purple
NUP188	NM_015354	-0.493201	3.14654e-05	0.000861709	-0.0862907	0.434116	1	-0.76396	5.62412e-10	1.73939e-08	10.9041	11.1495	11.5184	11.5795	11.0126	11.0479	10.6517	11.262	11.124	11.0626	11.6187	11.4876	11.449	11.5281	11.5696	11.6407	purple
CEP78	NM_001098802	-0.479343	0.00110494	0.015346	-0.0424988	0.765235	1	-0.764911	1.16169e-07	2.26733e-06	8.07782	8.35905	8.77144	8.84878	8.11957	8.13792	7.97596	8.35344	8.45962	8.26408	8.85565	8.76643	8.69224	8.97818	8.65362	8.91455	purple
MKI67	NM_002417	-0.628196	8.89133e-08	5.27586e-06	-0.0885453	0.438408	1	-1.1015	5.13711e-18	5.15864e-16	11.31	11.7351	12.2464	12.3086	11.2927	11.5315	11.1059	11.8117	11.7	11.6937	12.3018	12.278	12.1595	12.2637	12.2508	12.4113	purple
TOPBP1	NM_007027	-0.455791	0.0001862	0.00382444	-0.0547032	0.609003	1	-0.775833	4.83564e-11	1.78862e-09	10.1103	10.4101	10.7529	10.8055	10.1796	10.187	9.96425	10.5512	10.4084	10.2708	10.8202	10.7418	10.6967	10.9294	10.6851	10.8022	purple
KNTC1	NM_014708	-0.65624	5.86836e-07	2.79163e-05	-0.0616746	0.635714	1	-1.09063	3.12651e-14	1.76934e-12	9.4805	9.94045	10.4683	10.5235	9.66067	9.69358	9.08724	10.1008	9.83396	9.88654	10.5895	10.4803	10.3351	10.6308	10.2899	10.6498	purple
GPD2	NM_000408	-0.374436	0.00129139	0.0172804	-0.0460727	0.669938	1	-0.685701	5.79706e-09	1.48726e-07	10.1692	10.442	10.7268	10.771	10.2266	10.3028	9.97824	10.4048	10.433	10.488	10.6942	10.7115	10.7748	10.7386	10.8012	10.773	purple
SCARA3	NM_016240	-0.552323	0.000723776	0.0111823	-0.0249892	0.863153	1	-0.996827	6.63153e-09	1.66585e-07	7.14892	7.65354	8.16496	8.24693	7.10959	7.42747	6.9097	7.66977	7.54232	7.74855	8.09954	8.12239	8.27296	8.17044	8.38852	8.18183	purple
LARS2	NM_015340	-0.35072	0.00355734	0.0380318	-0.0462246	0.682606	1	-0.601042	1.48045e-06	2.22049e-05	10.1378	10.3856	10.6248	10.6789	10.2081	10.3472	9.85828	10.5193	10.3372	10.3004	10.6635	10.6467	10.5642	10.6431	10.7101	10.6834	purple
LOC100128191	NR_027157	-0.595094	0.000478406	0.00809327	-0.0540777	0.749686	1	-1.08517	3.35166e-11	1.27059e-09	7.39958	7.9025	8.40335	8.53121	7.19811	7.49287	7.50774	7.82169	7.72862	8.15719	8.18008	8.2483	8.78167	8.38969	8.60987	8.59406	purple
ESPL1	NM_012291	-0.5735	3.02856e-06	0.000115825	-0.0876917	0.441436	1	-0.987519	4.3467e-17	3.88168e-15	8.94225	9.35991	9.77905	9.8836	8.88324	9.07484	8.86867	9.50686	9.20558	9.36731	9.94157	9.75762	9.63796	9.90929	9.88227	9.85924	purple
CCNE2	NM_057749	-1.00767	1.91108e-10	2.00991e-08	-0.169516	0.216781	0.946556	-1.65908	1.37566e-19	1.74668e-17	7.84612	8.60105	9.3695	9.56013	8.15054	8.15719	7.23063	8.88668	8.43128	8.48518	9.6692	9.2383	9.20101	9.93756	9.32416	9.41867	purple
AIF1L	NM_001185095	-0.44336	0.000133195	0.00286908	-0.0827994	0.414725	1	-0.752479	1.36608e-10	4.70407e-09	10.5371	10.8216	11.114	11.1903	10.4727	10.68	10.4585	10.8856	10.809	10.7701	11.086	11.1455	11.1104	11.3528	11.0841	11.1339	purple
MCM5	NM_006739	-1.03196	2.81069e-17	1.24229e-14	-0.181532	0.0824589	0.706599	-1.72812	1.81433e-30	1.31981e-27	9.3196	10.0594	10.8387	11.0144	9.61331	9.55364	8.79184	10.1983	9.87664	10.1031	10.9631	10.7005	10.8525	11.1195	10.9684	10.9554	purple
ANLN	NM_018685	-0.625974	1.63247e-07	9.13478e-06	-0.11873	0.281225	1	-1.09428	8.44229e-20	1.11659e-17	10.3524	10.7907	11.2543	11.3468	10.3786	10.4561	10.2226	10.7909	10.7914	10.7899	11.3416	11.2079	11.2135	11.45	11.1704	11.42	purple
TUBGCP3	NM_006322	-0.383087	0.00312395	0.0343485	-0.0309705	0.799888	1	-0.648944	2.80323e-07	4.997e-06	8.70932	8.98316	9.28377	9.34411	8.86416	8.74779	8.516	9.13164	8.94066	8.87718	9.39897	9.25133	9.20101	9.36133	9.34078	9.33022	purple
MCM2	NM_004526	-0.927049	2.37309e-15	7.89154e-13	-0.198911	0.0499874	0.594781	-1.52765	1.32111e-23	2.9954e-21	10.6973	11.3193	11.9909	12.157	11.0126	10.8974	10.182	11.4702	11.192	11.2957	12.0886	11.8585	12.0257	12.2456	12.1263	12.0992	purple
NUP153	NM_005124	-0.338449	0.00314828	0.0345687	-0.0619656	0.557111	1	-0.576094	1.09019e-06	1.6784e-05	10.3333	10.5411	10.7691	10.8248	10.4309	10.4433	10.1257	10.5739	10.5852	10.4641	10.8182	10.7448	10.7444	10.8055	10.861	10.808	purple
LIG1	NM_000234	-0.742857	3.90672e-07	1.95151e-05	-0.124373	0.28309	1	-1.21719	5.4717e-17	4.80039e-15	7.9504	8.46704	9.02837	9.19421	8.18008	7.99132	7.6798	8.74168	8.24418	8.41526	9.16659	8.99304	8.92548	9.3505	9.18356	9.04859	purple
MCM6	NM_005915	-0.958399	3.44902e-12	5.0389e-10	-0.21371	0.0502313	0.595813	-1.49425	7.20026e-17	6.25402e-15	9.36506	9.99862	10.6677	10.8795	9.7873	9.65815	8.64974	10.303	9.82697	9.86592	10.7644	10.5816	10.6571	11.122	10.7818	10.7346	purple
MCM8	NM_032485	-0.708094	3.66028e-08	2.38444e-06	-0.137749	0.242902	0.972308	-1.1816	2.82966e-14	1.6118e-12	8.15604	8.6805	9.20918	9.38191	8.27944	8.51971	7.66896	8.67766	8.7197	8.64414	9.4104	9.10986	9.10728	9.40516	9.41746	9.32311	purple
RAD54L	NM_003579	-1.00198	2.47926e-11	3.09173e-09	-0.20851	0.136918	0.834204	-1.58433	1.63875e-22	3.10979e-20	7.89719	8.54945	9.26608	9.51474	8.19223	8.07336	7.42599	8.86235	8.40221	8.3838	9.61682	9.19881	8.98262	9.78749	9.32416	9.43258	purple
TPI1	NM_000365	-0.358297	0.00148012	0.019161	-0.144006	0.142954	0.846223	-0.727753	9.34412e-11	3.31678e-09	12.3978	12.6604	12.9503	13.0562	12.388	12.4869	12.3185	12.5842	12.6882	12.7087	12.944	12.9184	12.9885	13.1181	13.0448	13.0056	purple
C11orf82	NM_145018	-0.799162	5.89417e-08	3.6426e-06	-0.15804	0.223781	0.951986	-1.3091	1.01017e-17	9.79782e-16	7.54817	8.09128	8.69063	8.8885	7.58287	7.76634	7.29532	8.11254	8.11779	8.0435	8.78456	8.56679	8.72054	8.96604	8.74807	8.95139	purple
FARSB	NM_005687	-0.439135	0.000145848	0.00311473	-0.100835	0.312878	1	-0.70897	7.70572e-09	1.91094e-07	10.3456	10.596	10.8762	10.9667	10.5277	10.4204	10.0886	10.7054	10.5542	10.5283	10.8546	10.8669	10.9072	11.0493	10.9398	10.911	purple
DNA2	NM_001080449	-0.727958	2.73086e-06	0.000105831	-0.115908	0.408305	1	-1.13597	4.14602e-12	1.78945e-10	7.73956	8.22276	8.77168	8.93047	8.07853	7.84483	7.29532	8.49707	8.15013	8.02107	8.93512	8.84772	8.53221	9.02904	8.78167	8.9807	purple
TERT	NM_198253	-1.04728	5.74298e-06	0.00019974	-0.194759	0.285387	1	-1.8329	1.37947e-14	8.29034e-13	5.29943	6.13125	7.09887	7.37655	5.29137	5.86024	4.74667	5.72842	6.00802	6.6573	6.92576	7.11539	7.25545	7.20766	7.55922	7.36276	purple
ERI1	NM_153332	-0.38283	0.00522933	0.0509421	-0.0468691	0.687521	1	-0.64024	2.7287e-06	3.85501e-05	8.33856	8.59478	8.90131	8.9886	8.50881	8.27592	8.23095	8.6542	8.7197	8.41042	8.9702	8.87043	8.86331	9.13055	8.90656	8.9287	purple
STIL	NM_001048166	-0.554895	6.31393e-06	0.000215929	-0.0910785	0.420578	1	-0.917559	9.6409e-14	5.06212e-12	8.73746	9.09495	9.52473	9.63039	8.64246	8.92607	8.64385	9.08596	9.13891	9.05998	9.57841	9.58655	9.40924	9.68944	9.59776	9.60396	purple
RFC5	NM_181578	-0.783757	7.36285e-11	8.18754e-09	-0.13696	0.203473	0.934333	-1.29263	4.11979e-27	1.51161e-24	8.74458	9.25849	9.85581	10.0061	8.82036	8.84563	8.56774	9.39531	9.22886	9.15131	9.93645	9.8681	9.76288	10.0975	9.96376	9.95711	purple
ARHGAP11A	NM_014783	-0.423116	0.000482793	0.00815169	-0.0683544	0.558957	1	-0.722292	6.50641e-09	1.64032e-07	9.80907	10.0757	10.3993	10.4645	9.64201	10.0222	9.76303	10.0222	10.1471	10.0577	10.4146	10.4269	10.3564	10.5171	10.3179	10.5585	purple
RMI2	NM_152308	-0.837067	7.52841e-08	4.5637e-06	-0.0952574	0.480444	1	-1.37458	3.11549e-17	2.82555e-15	7.08791	7.68451	8.4036	8.5459	7.33139	7.10079	6.83154	7.81363	7.76584	7.47404	8.57588	8.31411	8.32083	8.65042	8.47846	8.50881	purple
CDKN2C	NM_001262	-0.515876	0.000900661	0.0131914	-0.0245634	0.825347	1	-0.903946	2.34817e-09	6.46107e-08	7.66884	8.05377	8.52264	8.61287	7.49497	7.83176	7.6798	7.86928	8.01907	8.27296	8.40532	8.41225	8.75035	8.70518	8.65362	8.47983	purple
KIF18B	NM_001080443	-0.664617	2.28293e-06	8.90648e-05	-0.0600334	0.649725	1	-1.05926	1.47756e-15	1.02978e-13	8.11545	8.53425	9.08054	9.1848	8.14251	8.19806	8.00577	8.68256	8.31375	8.60645	9.32714	9.04762	8.86687	9.25937	9.12495	9.17009	purple
SASS6	NM_194292	-0.439371	0.00476427	0.0473134	-0.0430835	0.786794	1	-0.692631	6.64838e-06	8.51983e-05	8.15954	8.4316	8.7861	8.85651	8.18008	8.3068	7.99175	8.51957	8.3648	8.41042	8.89146	8.82048	8.64638	9.03887	8.56001	8.97066	purple
DONSON	NM_017613	-0.717809	0.00115271	0.0158399	-0.0382083	0.805797	1	-1.09359	2.02344e-07	3.72246e-06	6.18857	6.67234	7.33314	7.45737	6.45071	6.36618	5.74882	7.1716	6.42402	6.42138	7.54459	7.27475	7.18008	7.78479	7.26568	7.32164	purple
SLC29A1	NM_001078175	-0.87455	3.87742e-13	6.90754e-11	-0.136362	0.192417	0.919573	-1.36487	5.71069e-25	1.52214e-22	9.05983	9.5787	10.2539	10.4042	9.12754	9.33673	8.71523	9.70994	9.50662	9.51954	10.3327	10.1812	10.2478	10.5258	10.3122	10.3747	purple
GEMIN4	NM_015721	-0.566088	1.26714e-06	5.31149e-05	-0.0973807	0.338553	1	-0.869841	3.05005e-13	1.539e-11	10.0045	10.3038	10.7114	10.806	10.1006	10.1321	9.78091	10.3896	10.216	10.3059	10.7534	10.6923	10.6883	10.83	10.8269	10.7611	purple
SH3BP1	NM_018957	-0.539489	0.00240971	0.0281793	-0.0307751	0.869673	1	-0.836593	3.60106e-06	4.91638e-05	6.80339	7.16146	7.64818	7.76204	6.57885	6.94903	6.8823	7.24282	6.97739	7.26417	7.50743	7.67395	7.76316	7.74412	7.79659	7.74542	purple
SLC1A3	NM_001166695	-0.732574	0.00103565	0.0146455	-0.0451799	0.808225	1	-1.08337	7.79919e-06	9.8312e-05	5.46867	5.97161	6.6704	6.83595	5.96803	5.69131	4.74667	6.40313	5.73892	5.77279	6.89984	6.55363	6.55772	7.0987	6.67612	6.73302	purple
PAQR4	NM_152341	-0.720847	4.82115e-09	3.92401e-07	-0.10817	0.298873	1	-1.10437	6.20167e-20	8.36077e-18	8.86491	9.2521	9.80811	9.9364	8.95967	8.96604	8.66903	9.30607	9.10728	9.34294	9.82379	9.70205	9.8985	10.0341	9.93761	9.83751	purple
TTK	NM_001166691	-0.573585	0.000956221	0.0138083	-0.113304	0.473586	1	-0.851137	7.27583e-07	1.1659e-05	8.15481	8.45667	8.87254	8.98649	8.26408	8.23751	7.96283	8.59907	8.37938	8.39155	8.90635	8.90178	8.80949	9.32618	8.50644	9.12684	purple
CD9	NM_001769	-0.385477	0.0018186	0.0225577	-0.102272	0.300246	1	-0.600383	9.50786e-07	1.47812e-05	11.6653	11.841	12.0841	12.1621	11.8195	11.7504	11.4261	12.0792	11.7225	11.7213	12.1498	11.9899	12.1127	12.3082	12.0971	12.0809	purple
MSH6	NM_000179	-0.733424	1.17381e-08	8.70187e-07	-0.154105	0.18259	0.909721	-1.07435	1.5086e-14	9.00442e-13	9.24218	9.61546	10.1275	10.2979	9.47722	9.39548	8.85384	9.82176	9.51009	9.51451	10.3466	10.0339	10.0019	10.5334	10.1795	10.181	purple
U2AF2	NM_001012478	-0.378071	0.000836101	0.0123809	-0.100391	0.313282	1	-0.600835	5.34461e-08	1.11747e-06	11.8748	12.0417	12.2801	12.3595	11.8433	11.9299	11.8513	12.0243	12.0013	12.0996	12.276	12.2268	12.3374	12.3362	12.4138	12.3284	purple
APEH	NM_001640	-0.448899	0.000130569	0.00282295	-0.109743	0.265656	0.991087	-0.693166	2.1722e-09	6.03395e-08	11.7598	11.9646	12.2495	12.3551	11.8614	11.8025	11.6156	12.1149	11.8725	11.9065	12.3029	12.1949	12.2508	12.4843	12.2791	12.3018	purple
ACOT7	NM_007274	-0.762368	5.25307e-08	3.31086e-06	-0.169256	0.12945	0.817953	-1.10846	2.22141e-13	1.13732e-11	8.22032	8.63088	9.16318	9.36593	8.52014	8.37422	7.76661	8.85836	8.39687	8.63742	9.20611	9.0633	9.22011	9.47196	9.40552	9.2203	purple
TUBG1	NM_001070	-0.905536	1.61853e-14	4.5576e-12	-0.252427	0.0139636	0.340955	-1.39269	7.51851e-29	3.86065e-26	10.0814	10.5616	11.1633	11.4045	10.191	10.2331	9.82021	10.7214	10.4717	10.4918	11.2924	11.1018	11.0956	11.5289	11.4005	11.284	purple
MAGEA1	NM_004988	-0.465827	0.000149273	0.0031762	-0.101402	0.323523	1	-0.72248	3.0051e-09	8.1089e-08	9.73433	9.98184	10.2809	10.3954	9.86685	9.74015	9.59599	10.1166	9.91068	9.91824	10.3591	10.2044	10.2791	10.6114	10.3122	10.2625	purple
UBL4A	NM_014235	-0.406401	0.000495967	0.00834586	-0.0846048	0.419771	1	-0.637531	3.27945e-08	7.19276e-07	9.56761	9.78589	10.0552	10.1535	9.47942	9.73632	9.48709	9.78245	9.75479	9.82042	10.0194	9.98088	10.1654	10.1786	10.1474	10.1347	purple
CSE1L	NM_001316	-0.580018	2.79543e-06	0.000107854	-0.14738	0.171363	0.894776	-0.940872	5.41275e-13	2.64702e-11	11.602	11.9209	12.3071	12.443	11.7902	11.6861	11.3297	12.0806	11.8793	11.8029	12.416	12.2219	12.2833	12.6262	12.2494	12.4532	purple
MLF1IP	NM_024629	-0.821881	4.68798e-09	3.8335e-07	-0.20751	0.0973242	0.754394	-1.25965	3.01088e-16	2.4506e-14	9.16617	9.63333	10.1888	10.391	9.47432	9.24279	8.78141	9.82176	9.58309	9.49515	10.3296	10.1442	10.0927	10.6868	10.0896	10.3966	purple
TMEM194A	NM_001130963	-0.609353	7.17207e-07	3.33458e-05	-0.153333	0.173856	0.898062	-0.953073	2.76434e-15	1.85264e-13	9.4273	9.7734	10.1691	10.3202	9.52002	9.53087	9.23101	9.92282	9.72701	9.67036	10.3019	10.1315	10.0741	10.2502	10.3427	10.3676	purple
FN3KRP	NM_024619	-0.56158	1.42042e-05	0.000440859	-0.124494	0.257309	0.982133	-0.886873	5.96323e-12	2.51775e-10	8.73698	9.06948	9.45169	9.59866	8.86416	8.79995	8.54683	9.17918	8.97375	9.05552	9.58287	9.37324	9.39897	9.79587	9.58604	9.41408	purple
PCNA-AS1	NR_028370	-0.980731	9.97877e-15	2.87958e-12	-0.258117	0.0181782	0.389165	-1.50214	1.19535e-26	4.05225e-24	8.51893	9.07832	9.74399	10.0214	8.83159	8.62332	8.10189	9.12707	8.89787	9.21001	9.88649	9.60671	9.73878	10.1507	10.0103	9.90326	purple
KIF15	NM_020242	-0.621751	0.000245158	0.00478489	-0.160153	0.32773	1	-0.976951	1.30836e-08	3.10564e-07	7.46434	7.85471	8.28961	8.47682	7.5306	7.63179	7.23063	7.95019	7.8375	7.77644	8.36519	8.36095	8.14269	8.51802	8.22245	8.68999	purple
SVIP	NM_148893	-0.41094	0.00133241	0.0176763	-0.100542	0.316887	1	-0.635928	9.41722e-07	1.46926e-05	10.0075	10.23	10.4748	10.5829	10.2642	10.0316	9.72668	10.4759	10.119	10.095	10.548	10.4057	10.4705	10.7446	10.5654	10.4386	purple
TMEM48	NM_018087	-0.527744	6.6668e-06	0.000226393	-0.164231	0.126979	0.815051	-0.858145	3.31329e-13	1.66701e-11	10.0978	10.3924	10.7125	10.8693	10.0644	10.2747	9.95409	10.3411	10.4717	10.3643	10.6038	10.74	10.7936	10.835	10.8917	10.8811	purple
ZWINT	NM_032997	-0.972738	6.99014e-14	1.61639e-11	-0.309856	0.00403601	0.18231	-1.51889	3.8836e-29	2.26006e-26	9.93999	10.4997	11.0963	11.3937	10.146	10.0631	9.61085	10.7713	10.3409	10.3869	11.2396	11.0223	11.0272	11.6032	11.2813	11.2965	purple
UBR7	NM_175748	-0.614825	1.49787e-07	8.41268e-06	-0.17474	0.0919882	0.73804	-0.984832	2.16272e-15	1.47204e-13	9.54349	9.91023	10.2927	10.4809	9.72685	9.62294	9.28069	9.98804	9.92066	9.822	10.3956	10.2528	10.2298	10.5739	10.4573	10.4115	purple
NRGN	NM_001126181	-0.636683	0.002637	0.0302285	-0.163104	0.387915	1	-1.11098	3.19229e-07	5.60972e-06	5.69687	6.21106	6.75113	7.00104	5.94711	5.81793	5.32556	6.02841	6.08432	6.52045	6.78707	6.61422	6.8521	6.88371	7.10079	7.01862	purple
DNMT1	NM_001130823	-0.697188	2.20732e-09	1.91724e-07	-0.201729	0.0543722	0.620898	-1.17023	5.79652e-21	8.99543e-19	11.007	11.441	11.8831	12.065	11.1515	11.1371	10.7323	11.5285	11.3246	11.4701	11.9853	11.8711	11.7931	12.0278	12.0824	12.0849	purple
FAM54A	NM_001099286	-0.895503	1.13579e-05	0.000361846	-0.222633	0.213456	0.94262	-1.46841	1.95713e-10	6.57088e-09	5.83258	6.52322	7.21176	7.50054	5.94711	6.29898	5.25165	6.69029	6.63387	6.2455	7.18908	7.22795	7.21825	7.77621	7.17504	7.55037	purple
NCAPD3	NM_015261	-0.740388	3.63582e-10	3.71205e-08	-0.200806	0.0670582	0.66162	-1.20881	5.28186e-21	8.30752e-19	9.90896	10.374	10.8503	11.0351	10.0588	10.0573	9.61085	10.4353	10.3716	10.3151	10.9707	10.8174	10.7628	10.9594	11.0864	11.0597	purple
TUBA1B	NM_006082	-0.885327	5.48474e-13	9.32398e-11	-0.31163	0.00217178	0.127235	-1.46927	1.16505e-25	3.76667e-23	12.7385	13.283	13.8515	14.0841	13.0517	12.7996	12.3642	13.6021	13.1117	13.1351	13.9764	13.722	13.856	14.2845	13.9914	13.9764	purple
UNG	NM_003362	-0.714022	9.50247e-09	7.15082e-07	-0.173049	0.105897	0.771078	-1.13194	2.8467e-17	2.60205e-15	9.3566	9.80072	10.2646	10.4581	9.56276	9.50969	8.99734	9.97531	9.62621	9.80063	10.4225	10.1277	10.2437	10.6135	10.4111	10.3498	purple
NUP205	NM_015135	-0.46529	7.96023e-05	0.00189855	-0.131292	0.19368	0.920726	-0.761369	2.03762e-10	6.80838e-09	11.2741	11.5403	11.8183	11.9402	11.3856	11.3826	11.0541	11.7194	11.484	11.4175	11.8946	11.7941	11.7662	11.9449	11.9484	11.9273	purple
UCK2	NM_012474	-0.373693	0.00112257	0.0155234	-0.101277	0.316634	1	-0.607002	2.35522e-07	4.24779e-06	10.3298	10.5423	10.7613	10.8572	10.322	10.5094	10.1581	10.6238	10.5012	10.5018	10.7722	10.7825	10.7292	10.9313	10.8521	10.7883	purple
HAT1	NM_003642	-0.471404	0.000103714	0.00236383	-0.128519	0.217421	0.948332	-0.766386	1.94616e-09	5.44505e-08	10.0479	10.3343	10.6171	10.7484	10.2239	10.144	9.77592	10.4518	10.3472	10.2038	10.6854	10.5608	10.6049	10.9399	10.6349	10.6704	purple
MCM7	NM_005916	-0.957177	7.39816e-15	2.22691e-12	-0.310025	0.00297291	0.151114	-1.58959	1.43277e-28	6.94832e-26	11.4302	12.0581	12.6836	12.979	11.6345	11.6081	11.048	12.267	11.9047	12.0025	12.8172	12.5942	12.6394	13.1351	12.914	12.8878	purple
DPYSL3	NM_001197294	-0.601983	1.78258e-05	0.000532898	-0.19531	0.138662	0.838673	-0.998767	5.57347e-13	2.71043e-11	8.56873	8.9538	9.33696	9.53	8.50881	8.78772	8.40966	8.81929	9.00834	9.03377	9.21211	9.44255	9.35622	9.32355	9.65422	9.61224	purple
BUB1B	NM_001211	-0.724738	1.48311e-09	1.33813e-07	-0.233278	0.0245191	0.44544	-1.18181	4.92059e-22	8.59061e-20	9.71961	10.1666	10.6016	10.8342	9.74349	9.90068	9.51466	10.2984	10.1427	10.0588	10.5988	10.6371	10.5688	10.9701	10.7529	10.7795	purple
FANCG	NM_004629	-0.655966	3.50864e-08	2.29422e-06	-0.201219	0.0580155	0.636821	-1.10601	3.36463e-21	5.41395e-19	8.98771	9.42021	9.83327	10.0497	9.05351	8.98857	8.92104	9.39531	9.41746	9.44786	9.91217	9.76682	9.82083	10.1805	9.99197	9.97665	purple
POLA2	NM_002689	-1.00546	3.91961e-14	1.04474e-11	-0.311212	0.00529417	0.212723	-1.64422	1.05286e-28	5.17786e-26	8.20174	8.89217	9.53474	9.85697	8.38541	8.44601	7.7738	9.0828	8.87006	8.72365	9.63783	9.47568	9.49072	10.0874	9.7659	9.71759	purple
CDCA5	NM_080668	-0.979509	5.60045e-14	1.36749e-11	-0.312388	0.0058304	0.222735	-1.61266	1.01734e-31	9.62315e-29	9.19878	9.86034	10.4518	10.7688	9.38878	9.32824	8.87934	10.0605	9.72301	9.7975	10.6029	10.3476	10.4051	11.0133	10.6686	10.6247	purple
AURKB	NM_004217	-0.88965	3.17655e-11	3.90548e-09	-0.277427	0.0299701	0.48472	-1.46261	4.84798e-25	1.36514e-22	8.125	8.74031	9.28686	9.59661	8.30604	8.23196	7.837	8.84536	8.65434	8.72121	9.55935	9.23547	9.06576	9.83184	9.49766	9.46034	purple
KIFC1	NM_002263	-0.825406	6.19246e-12	8.61443e-10	-0.272139	0.00929988	0.282861	-1.37564	2.95259e-31	2.64348e-28	9.34473	9.89504	10.3836	10.6634	9.29424	9.4541	9.28586	10.0088	9.82548	9.85087	10.4408	10.3077	10.4023	10.8077	10.5894	10.5931	purple
RRM1	NM_001033	-0.667472	6.65594e-09	5.15312e-07	-0.231065	0.0200066	0.406516	-1.11389	6.55766e-20	8.80669e-18	10.8667	11.2901	11.6672	11.8829	11.0366	10.9407	10.6228	11.4137	11.2427	11.2138	11.7411	11.6313	11.6293	11.969	11.8508	11.829	purple
PCNA	NM_002592	-1.01679	1.47195e-15	5.29856e-13	-0.346689	0.00223416	0.129562	-1.64534	5.52439e-25	1.48381e-22	10.2351	10.9002	11.5066	11.8515	10.5618	10.4023	9.74129	11.0698	10.7697	10.861	11.6895	11.4106	11.4197	12.1233	11.7209	11.7102	purple
ERCC6L	NM_017669	-0.919817	4.27752e-12	6.09625e-10	-0.305428	0.00772306	0.259004	-1.52371	3.01869e-24	7.42278e-22	7.72498	8.37296	8.95321	9.29568	7.85598	7.99595	7.32302	8.44955	8.42121	8.24811	8.94561	8.88656	9.02746	9.37109	9.26392	9.25201	purple
DBF4	NM_006716	-0.486257	0.000334641	0.00611122	-0.135005	0.247643	0.979344	-0.779894	1.42335e-09	4.10398e-08	8.39937	8.71537	9.00536	9.18001	8.39532	8.51141	8.29137	8.86491	8.58745	8.69374	9.09418	8.95575	8.96615	9.25003	9.12764	9.16236	purple
UMPS	NM_000373	-0.448768	0.000167476	0.00350374	-0.139824	0.18328	0.909721	-0.732045	2.56773e-09	7.01544e-08	9.90308	10.1794	10.4286	10.5809	10.0262	10.0391	9.64395	10.3055	10.0866	10.1462	10.535	10.376	10.3747	10.6578	10.5168	10.568	purple
FEN1	NM_004111	-1.18063	1.70915e-22	3.14098e-19	-0.437854	3.71055e-05	0.00925437	-1.9311	1.09544e-38	7.64987e-35	9.47031	10.2425	10.9237	11.3642	9.6535	9.74143	9.01601	10.278	10.1534	10.2963	11.0159	10.859	10.8961	11.575	11.2802	11.2375	purple
XRCC5	NM_021141	-0.431567	0.000416441	0.00727043	-0.185525	0.0666562	0.659007	-0.73161	3.11561e-09	8.35543e-08	11.9787	12.2395	12.4657	12.6148	12.1038	12.0873	11.745	12.4252	12.175	12.1184	12.5496	12.44	12.4076	12.8054	12.527	12.512	purple
PRIM2	NM_000947	-0.746462	2.99653e-06	0.000114852	-0.250064	0.050982	0.601195	-1.191	5.21923e-14	2.82105e-12	7.48459	7.98627	8.43581	8.72984	7.63216	7.63911	7.18249	8.27982	7.80228	7.87671	8.53239	8.35523	8.41981	8.90162	8.74246	8.54545	purple
ENOPH1	NM_021204	-0.325657	0.00475229	0.0472506	-0.105794	0.311806	1	-0.539602	3.84339e-06	5.20356e-05	9.86168	10.0523	10.2244	10.3347	9.88845	9.99656	9.70003	10.1031	10.0623	9.99137	10.1406	10.281	10.2518	10.3759	10.3459	10.2822	purple
COTL1	NM_021149	-0.413912	0.000676394	0.010553	-0.132328	0.23446	0.961777	-0.674246	1.94329e-08	4.49046e-07	8.98065	9.23889	9.47487	9.62465	9.0639	9.04413	8.8339	9.2778	9.22886	9.21001	9.57391	9.4677	9.38301	9.69358	9.58294	9.59745	purple
SRSF3	NR_036610	-0.427306	0.000285017	0.00533615	-0.172889	0.0895695	0.729921	-0.709353	2.49525e-09	6.83345e-08	11.6927	11.9229	12.1429	12.2849	11.8411	11.6924	11.5446	12.0496	11.8802	11.839	12.2086	12.0845	12.1355	12.46	12.1928	12.2018	purple
UGT8	NM_001128174	-0.746794	1.28585e-05	0.000403759	-0.260125	0.0908706	0.732873	-1.1651	2.08423e-11	8.12222e-10	7.05622	7.54106	8.00113	8.305	7.09828	7.25316	6.81723	7.71357	7.57965	7.32998	7.88919	7.99643	8.11779	8.13096	8.41376	8.37027	purple
C4orf46	NM_001008393	-0.769987	6.14391e-06	0.000211149	-0.243982	0.0976471	0.755504	-1.15181	1.46937e-10	5.03902e-09	7.70224	8.1707	8.62194	8.92017	8.165	7.63911	7.30262	8.53091	8.05109	7.9301	8.93287	8.51315	8.41981	9.24297	8.73636	8.78118	purple
C3orf24	NM_173472	-0.644396	0.00755553	0.0664023	-0.195996	0.327826	1	-1.08083	4.27627e-06	5.71867e-05	5.18416	5.68928	6.16954	6.50915	5.23094	5.34999	4.97155	6.1287	5.69882	5.24031	6.39011	5.90271	6.2158	6.81526	6.37861	6.33358	purple
GMNN	NM_015895	-0.906941	4.24064e-11	4.98554e-09	-0.343245	0.00289675	0.149624	-1.38487	6.64636e-20	8.85767e-18	8.40118	8.94122	9.4392	9.79842	8.738	8.52417	7.94138	9.20687	8.83366	8.78313	9.6087	9.34032	9.36858	10.0302	9.72123	9.64381	purple
SKP2	NM_005983	-0.678211	4.84008e-06	0.000172099	-0.241028	0.0627959	0.648328	-1.07531	6.55561e-12	2.73479e-10	7.8408	8.28535	8.67757	8.94943	7.91091	8.11779	7.49369	8.43866	8.20917	8.20822	8.70005	8.65729	8.67535	8.81881	9.01829	9.01118	purple
NUSAP1	NM_016359	-0.719206	4.33793e-10	4.3194e-08	-0.276818	0.00616512	0.227792	-1.17257	4.72284e-23	9.9944e-21	10.2849	10.7104	11.1025	11.3729	10.329	10.415	10.1106	10.7726	10.7323	10.6263	11.1492	11.0741	11.0843	11.5061	11.3316	11.2809	purple
LDHB	NM_001174097	-0.457675	4.20453e-05	0.00109723	-0.237398	0.0182851	0.390257	-0.747898	2.13563e-10	7.10867e-09	12.8579	13.1386	13.3935	13.5734	12.8841	13.0038	12.6859	13.2338	13.0948	13.0871	13.4156	13.3567	13.4083	13.6274	13.5164	13.5765	purple
UBE2T	NM_014176	-0.847141	4.84166e-12	6.8722e-10	-0.331402	0.00269927	0.144114	-1.34492	1.56438e-23	3.4792e-21	9.05283	9.57081	10.0395	10.3706	9.11117	9.32202	8.7253	9.67156	9.52002	9.52084	10.0859	10.1051	9.92748	10.5831	10.2514	10.2773	purple
ITGB1BP1	NM_004763	-0.456759	0.00170415	0.0213889	-0.147953	0.223858	0.951986	-0.722909	2.26876e-07	4.10882e-06	8.23301	8.52637	8.78645	8.97632	8.37602	8.32376	7.99924	8.76282	8.49965	8.31664	8.83916	8.80471	8.71547	9.11028	8.88998	8.9287	purple
RANBP1	NM_002882	-0.73008	3.44967e-09	2.89789e-07	-0.311688	0.00286101	0.148879	-1.20286	1.46808e-21	2.39536e-19	9.22486	9.70853	10.0739	10.3885	9.41048	9.3068	8.9573	9.9029	9.68965	9.53304	10.1474	10.0405	10.0337	10.5203	10.3865	10.2587	purple
DSN1	NM_001145316	-0.714444	3.25601e-07	1.6757e-05	-0.290928	0.0140101	0.341613	-1.16891	9.44198e-20	1.23478e-17	8.32853	8.80727	9.16876	9.49561	8.45497	8.37422	8.1564	9.09418	8.78313	8.5445	9.37673	8.99953	9.13001	9.62586	9.47739	9.38359	purple
GGH	NM_003878	-0.3883	0.00335932	0.0363713	-0.157859	0.203727	0.934403	-0.682997	1.99595e-07	3.67772e-06	8.59789	8.8793	9.0801	9.26466	8.45804	8.73071	8.60494	8.8284	8.96179	8.84772	8.97555	9.10986	9.15488	9.14991	9.33926	9.3048	purple
DHFR	NM_000791	-0.707887	1.77662e-09	1.57447e-07	-0.302862	0.00323342	0.159376	-1.19475	1.35074e-22	2.62021e-20	9.49032	9.97758	10.3282	10.6435	9.47942	9.70807	9.28346	10.0645	9.99998	9.86821	10.3327	10.2804	10.3714	10.6449	10.6881	10.5975	purple
WEE1	NM_001143976	-0.592758	5.69601e-06	0.000198607	-0.23235	0.0626812	0.647852	-1.00036	1.97365e-14	1.1524e-12	8.58715	9.00343	9.30657	9.57587	8.45804	8.81559	8.48782	9.13164	9.07769	8.80095	9.59484	9.2114	9.11346	9.75899	9.52679	9.44182	purple
TPM3	NM_001043353	-0.408952	0.00056266	0.00914637	-0.161738	0.104739	0.769934	-0.690413	6.91493e-09	1.73206e-07	11.2276	11.4711	11.6639	11.8165	11.3896	11.2521	11.0412	11.6464	11.3879	11.379	11.7559	11.6229	11.613	11.9264	11.7687	11.7543	purple
SLBP	NM_006527	-0.657601	2.43794e-07	1.28978e-05	-0.248156	0.0355765	0.521762	-1.0824	1.99185e-18	2.13342e-16	9.18577	9.61178	9.95522	10.2249	9.27098	9.24756	9.03876	9.78816	9.50118	9.546	10.1889	9.84494	9.83184	10.4459	10.0836	10.1452	purple
NUP85	NM_024844	-0.569345	1.45817e-05	0.000452174	-0.203609	0.062038	0.645088	-0.905657	6.38408e-13	3.07891e-11	9.04041	9.4009	9.69717	9.92001	9.21239	9.11346	8.79536	9.68355	9.24478	9.27435	9.84672	9.61682	9.62796	10.0603	9.91601	9.78368	purple
LAS1L	NM_031206	-0.496715	5.07259e-05	0.00129909	-0.183446	0.0789513	0.697028	-0.787433	6.67517e-10	2.04813e-08	9.76302	10.0612	10.3097	10.5026	9.80646	9.9795	9.5031	10.2263	10.0174	9.93988	10.4038	10.2511	10.2742	10.6801	10.4668	10.3611	purple
MELK	NM_014791	-0.938218	4.33605e-15	1.36398e-12	-0.378068	0.000277895	0.038505	-1.57634	5.56191e-36	1.21378e-32	8.73794	9.38964	9.89775	10.2835	8.88324	8.87128	8.45929	9.50406	9.37608	9.28878	9.91916	9.89526	9.87885	10.399	10.2765	10.1751	purple
LOC81691	NM_001199053	-0.493647	0.0005134	0.00858543	-0.171657	0.176974	0.902103	-0.833089	6.26612e-09	1.58776e-07	8.10154	8.46241	8.73813	8.94964	8.17647	8.19806	7.9301	8.53512	8.41258	8.43954	8.86491	8.7132	8.63627	9.15591	8.7967	8.89633	purple
RAD51AP1	NM_001130862	-0.803622	1.6634e-09	1.48166e-07	-0.303147	0.00996336	0.290151	-1.33301	1.10955e-18	1.26196e-16	7.98157	8.56002	9.01436	9.34911	8.00332	8.31868	7.62272	8.62083	8.5625	8.49672	9.09725	8.98915	8.95669	9.48223	9.22011	9.34499	purple
ELOVL6	NM_001130721	-0.798406	3.96816e-07	1.97208e-05	-0.2885	0.0475899	0.586757	-1.39111	6.19757e-15	3.94424e-13	7.51043	8.1455	8.64273	8.95322	7.40003	7.98001	7.15126	8.03387	8.18948	8.21315	8.47287	8.68999	8.76532	8.73469	9.01254	9.11244	purple
RFC3	NM_002915	-0.832719	3.92457e-12	5.68607e-10	-0.311708	0.00254072	0.13905	-1.43024	1.12917e-29	7.58216e-27	9.71307	10.3185	10.7734	11.0708	9.88979	9.82379	9.42564	10.5058	10.252	10.1977	10.8756	10.71	10.7346	11.1723	11.0187	11.0213	purple
CHEK1	NM_001114122	-0.752827	1.35564e-09	1.23268e-07	-0.263928	0.0143671	0.346207	-1.29767	1.68019e-21	2.72871e-19	8.40292	8.98567	9.42134	9.70056	8.53873	8.6339	8.03613	9.09052	8.92929	8.93721	9.50406	9.33708	9.4229	9.79587	9.69358	9.61224	purple
PAICS	NM_006452	-0.465997	3.85589e-05	0.00102307	-0.193297	0.0529997	0.614818	-0.834702	6.34007e-12	2.66397e-10	11.8232	12.1582	12.4033	12.5652	11.9394	11.9491	11.5812	12.1976	12.1598	12.1171	12.3873	12.4151	12.4076	12.5402	12.5901	12.5653	purple
AMD1	NM_001634	-0.276252	0.0168453	0.117496	-0.13932	0.208784	0.937032	-0.564332	1.61876e-06	2.40326e-05	12.8767	13.1209	13.2892	13.4039	12.7959	13.0322	12.8019	13.0529	13.1567	13.1532	13.1787	13.3649	13.324	13.4057	13.3799	13.4261	purple
NUP93	NM_014669	-0.580563	4.75063e-07	2.31069e-05	-0.226438	0.0264041	0.4593	-1.01664	1.42137e-16	1.19303e-14	10.0663	10.4939	10.793	11.0005	10.1983	10.2056	9.79493	10.5664	10.4424	10.4727	10.7836	10.7922	10.8033	11.0268	10.9843	10.9904	purple
FANCC	NM_000136	-0.637463	2.15765e-06	8.43659e-05	-0.224966	0.0551603	0.622908	-1.1413	1.52414e-16	1.27013e-14	8.01874	8.5381	8.91818	9.18791	8.10081	8.17664	7.77878	8.42121	8.56679	8.62629	9.01288	8.78497	8.95669	9.22153	9.19881	9.1434	purple
MTAP	NM_002451	-0.340327	0.0057689	0.0545888	-0.112487	0.300629	1	-0.570893	2.48635e-06	3.54351e-05	9.13718	9.37275	9.5484	9.67428	9.22172	9.23986	8.94996	9.50406	9.30741	9.3068	9.59079	9.55091	9.5035	9.6782	9.71616	9.62849	purple
MYBL2	NM_002466	-0.975114	2.16703e-17	9.82678e-15	-0.409878	4.18979e-05	0.0100893	-1.67647	3.5668e-37	8.89586e-34	10.2622	10.9599	11.4897	11.865	10.3077	10.5291	9.94962	10.9591	10.8912	11.0294	11.5778	11.45	11.4413	11.9385	11.8346	11.822	purple
GTF3C2	NM_001521	-0.306279	0.00875077	0.0736267	-0.0959063	0.375009	1	-0.530046	3.72518e-06	5.05724e-05	9.97367	10.1775	10.3329	10.44	10.0007	10.0776	9.84266	10.2648	10.1413	10.1263	10.4146	10.3809	10.2032	10.4497	10.4808	10.3894	purple
RFC2	NM_181471	-0.889383	8.80135e-10	8.39663e-08	-0.326226	0.00612565	0.227542	-1.46121	1.40904e-20	2.03987e-18	8.9872	9.6161	10.109	10.4387	9.37673	9.07315	8.51171	9.96862	9.48726	9.39242	10.2926	9.9333	10.101	10.7215	10.3267	10.2678	purple
TMPO	NM_001032283	-0.666364	5.06088e-09	4.08108e-07	-0.254031	0.0123087	0.322055	-1.13606	2.08887e-22	3.90037e-20	10.217	10.6549	11.0165	11.2603	10.2194	10.3679	10.0636	10.6806	10.6671	10.617	10.9861	11.0107	11.0528	11.2659	11.2645	11.2506	purple
RNASEH2A	NM_006397	-0.777495	5.97081e-11	6.76892e-09	-0.28801	0.00557185	0.218844	-1.28576	2.68619e-25	7.94861e-23	9.38924	9.90363	10.3245	10.617	9.42963	9.57733	9.16077	10.0041	9.7991	9.90772	10.3633	10.2209	10.3894	10.7249	10.6045	10.5216	purple
ORC6	NM_014321	-0.954694	1.5298e-12	2.34786e-10	-0.338647	0.00571035	0.221007	-1.58124	2.56539e-30	1.79152e-27	8.1233	8.79312	9.33999	9.70136	8.2745	8.21046	7.88493	8.94984	8.66419	8.76532	9.57391	9.22093	9.22514	9.94463	9.60255	9.55689	purple
SRSF7	NM_001031684	-0.479117	0.000217253	0.00431748	-0.157595	0.152264	0.8592	-0.759664	7.72277e-08	1.55421e-06	10.4824	10.7725	11.0148	11.1665	10.732	10.598	10.1171	10.9848	10.6619	10.6709	11.1654	10.8971	10.9819	11.4444	11.0399	11.0152	purple
CENPO	NM_001199803	-0.60076	3.52802e-07	1.78792e-05	-0.201594	0.0557042	0.623979	-1.02988	1.18128e-18	1.32697e-16	9.00503	9.43194	9.78611	10.0019	9.02496	9.12147	8.86867	9.4814	9.49977	9.31465	9.82697	9.79505	9.73632	10.0671	9.9964	9.94217	purple
ASF1B	NM_018154	-1.11616	9.06127e-19	5.45504e-16	-0.390508	0.000432438	0.0514435	-1.87215	1.0996e-39	9.59867e-36	8.44986	9.25872	9.9244	10.3233	8.62053	8.70062	8.02841	9.40552	9.13197	9.23868	10.0535	9.86084	9.85891	10.5434	10.2312	10.1954	purple
C1orf112	NM_018186	-0.66656	9.4841e-06	0.000308627	-0.202092	0.116919	0.797667	-1.14714	1.30977e-13	6.80555e-12	7.50179	8.03171	8.45407	8.69985	7.64695	7.60679	7.25163	8.19697	7.9729	7.92527	8.49263	8.50881	8.36078	8.80949	8.77835	8.51171	purple
CHEK2	NM_001005735	-0.622381	1.0737e-05	0.000345214	-0.184193	0.129193	0.817268	-1.0421	2.72715e-12	1.20842e-10	8.31015	8.77008	9.14865	9.36389	8.57118	8.36002	7.99924	8.93697	8.69668	8.67659	9.27857	9.08121	9.08616	9.6578	9.22348	9.21039	purple
SPIN4	NM_001012968	-0.664708	8.93908e-07	3.96602e-05	-0.202291	0.089705	0.729921	-1.11017	3.79448e-15	2.51886e-13	8.23307	8.71722	9.12388	9.35427	8.21779	8.49965	7.98177	8.81397	8.63251	8.70518	9.09243	9.15591	9.1233	9.25277	9.47739	9.33266	purple
CENPI	NM_006733	-0.696886	1.40043e-05	0.00043543	-0.194056	0.187253	0.913022	-1.19724	5.66549e-13	2.74753e-11	6.95504	7.51498	7.99379	8.25633	6.96888	7.12242	6.77382	7.61424	7.53331	7.39739	8.09954	8.10462	7.77721	8.37793	8.17664	8.21441	purple
FOXRED1	NR_037648	-0.382367	0.00146387	0.0190014	-0.102127	0.314557	1	-0.650825	3.99039e-08	8.54276e-07	9.5783	9.8441	10.0665	10.1758	9.70858	9.64403	9.38227	9.99186	9.79723	9.74323	10.1053	9.98634	10.1079	10.234	10.2402	10.053	purple
CDCA4	NM_017955	-0.745448	3.7524e-07	1.88251e-05	-0.190288	0.11334	0.787971	-1.30719	3.10813e-20	4.32377e-18	7.67827	8.2674	8.77369	9.01298	7.73041	7.8041	7.50029	8.29777	8.08153	8.42291	8.80796	8.6339	8.87922	9.08765	8.99529	8.956	purple
CDC25A	NM_001789	-1.03857	1.36132e-13	2.97082e-11	-0.296116	0.0129291	0.330406	-1.71862	4.4883e-23	9.67395e-21	7.82951	8.61694	9.296	9.61618	8.17647	8.12957	7.18249	8.84536	8.48619	8.51927	9.45874	9.2114	9.21786	9.85986	9.51121	9.47747	purple
POLD3	NM_006591	-0.582602	5.31951e-05	0.00134972	-0.136087	0.268378	0.993389	-1.00558	3.74457e-11	1.40894e-09	7.91325	8.38222	8.77958	8.95737	8.04434	8.13327	7.56214	8.55124	8.28663	8.30878	8.81272	8.7194	8.80661	9.06791	8.84024	8.96396	purple
SMC1A	NM_006306	-0.392181	0.000718891	0.0111118	-0.120071	0.275972	0.99908	-0.731795	9.51543e-10	2.82766e-08	11.5965	11.8873	12.1309	12.2339	11.6875	11.7065	11.3954	11.9439	11.8856	11.8323	12.1761	12.1807	12.0359	12.167	12.2363	12.2985	purple
E2F1	NM_005225	-0.984235	5.6785e-15	1.75466e-12	-0.243175	0.0222618	0.428766	-1.71656	7.44357e-32	7.42591e-29	8.55918	9.35168	10.0351	10.2862	8.81272	8.80972	8.05509	9.50198	9.13891	9.41416	10.1569	9.95669	9.99174	10.4309	10.244	10.1838	purple
RAD54B	NM_012415	-0.554482	0.00027672	0.00524266	-0.101741	0.45025	1	-1.00905	4.13928e-10	1.32476e-08	7.36359	7.85602	8.29088	8.44208	7.61535	7.34534	7.13008	7.91974	7.93982	7.7085	8.41042	8.15213	8.31009	8.54896	8.37114	8.40615	purple
FANCD2	NM_001018115	-0.612289	6.54349e-07	3.07095e-05	-0.134244	0.223635	0.951986	-1.0708	4.32226e-18	4.40001e-16	9.56517	10.0264	10.4372	10.5815	9.70124	9.67579	9.31849	10.2066	9.97033	9.90228	10.5601	10.4515	10.2999	10.6759	10.472	10.5967	purple
MCM4	NM_005914	-1.11826	2.71134e-20	2.50474e-17	-0.279069	0.00626803	0.229594	-1.88535	6.9384e-29	3.61594e-26	10.3059	11.1373	11.9003	12.153	10.6384	10.6086	9.67053	11.3567	10.9943	11.0607	12.0243	11.7926	11.884	12.2222	12.1246	12.1123	purple
ANKRD32	NM_032290	-0.532863	0.000505413	0.00847216	-0.0884472	0.545522	1	-1.01734	6.2671e-11	2.26296e-09	7.59175	8.08788	8.50661	8.63843	7.64695	7.74092	7.38737	8.02614	8.13696	8.10055	8.45468	8.51315	8.552	8.63756	8.51514	8.76258	purple
EXO1	NM_130398	-1.0091	8.91116e-13	1.43388e-10	-0.232944	0.0436363	0.567086	-1.78088	9.43288e-27	3.26107e-24	7.48031	8.36291	9.07896	9.34853	7.74746	7.81117	6.8823	8.59907	8.16626	8.32341	9.20876	9.03092	8.9972	9.49741	9.3128	9.23538	purple
LIN9	NM_173083	-0.642954	0.000185226	0.00381602	-0.163131	0.303277	1	-1.18118	1.04736e-10	3.69401e-09	7.07315	7.65684	8.1343	8.33005	7.27438	7.17127	6.77382	7.57904	7.72862	7.66286	8.16	8.17664	8.06624	8.51315	8.00445	8.47254	purple
FAM101B	NM_182705	-0.406066	0.00715672	0.0638289	-0.0804833	0.561844	1	-0.750069	1.96136e-07	3.62401e-06	7.97738	8.33787	8.62393	8.74682	7.91819	8.12239	7.89155	8.36443	8.20535	8.44383	8.56679	8.57625	8.72876	8.71655	8.69629	8.82762	purple
MCM10	NM_018518	-1.22574	8.06361e-24	1.73036e-20	-0.348994	0.00090231	0.0804984	-2.1698	1.38751e-32	1.51399e-29	8.16684	9.24458	10.0701	10.4233	8.59997	8.5575	7.34304	9.41729	9.15843	9.15802	10.1486	10.0625	9.99924	10.5464	10.372	10.3516	purple
POLA1	NM_016937	-0.612854	1.14901e-06	4.89268e-05	-0.156057	0.154638	0.865029	-1.10837	1.12991e-16	9.62268e-15	8.72311	9.254	9.64525	9.81641	8.95967	8.83465	8.37501	9.43496	9.12379	9.20325	9.75966	9.56166	9.61445	9.80814	9.83542	9.80566	purple
E2F8	NM_024680	-0.820028	2.53773e-07	1.3365e-05	-0.207763	0.144233	0.848762	-1.6893	1.40718e-22	2.68494e-20	6.61404	7.56832	8.1493	8.40884	6.74196	6.80529	6.29487	7.74092	7.52803	7.436	8.30604	8.12776	8.0141	8.45848	8.34905	8.41899	purple
KIAA1524	NM_020890	-0.465696	0.000775766	0.0117414	-0.128769	0.319302	1	-0.94486	2.42012e-11	9.3477e-10	8.37812	8.87689	9.1678	9.31341	8.33172	8.61947	8.18317	8.90514	8.80521	8.92031	9.26852	9.11158	9.1233	9.3684	9.12764	9.44419	purple
NUP155	NM_153485	-0.380692	0.00211177	0.0254528	-0.126787	0.275526	0.998499	-0.760804	7.74395e-10	2.33891e-08	10.356	10.6982	10.9065	11.01	10.387	10.491	10.1901	10.7586	10.7605	10.5755	10.9116	10.9538	10.8541	10.8504	11.1484	11.0313	purple
FANCI	NM_001113378	-0.617683	3.43289e-07	1.74987e-05	-0.208105	0.0455125	0.576248	-1.16341	3.36311e-17	3.04222e-15	10.4897	11.0514	11.4089	11.5939	10.6923	10.6881	10.0886	11.2331	10.9788	10.9424	11.5444	11.3672	11.315	11.7116	11.4904	11.5795	purple
E2F7	NM_203394	-0.868993	9.46696e-10	8.934e-08	-0.236436	0.0427891	0.564631	-1.67053	1.39023e-27	5.6445e-25	7.37116	8.24365	8.82842	9.10835	7.45927	7.63179	7.02241	8.37027	8.09659	8.26408	8.90635	8.7889	8.79002	9.19881	9.16226	8.96396	purple
SLC35B2	NM_178148	-0.287225	0.0102382	0.0825033	-0.0841995	0.396174	1	-0.537227	2.1785e-06	3.15367e-05	10.7399	10.9574	11.1009	11.1744	10.7513	10.8328	10.6355	10.9447	10.9788	10.9486	11.0695	11.0533	11.1799	11.2908	11.1195	11.113	purple
CDC6	NM_001254	-0.89711	5.53517e-14	1.36749e-11	-0.304908	0.00367519	0.173884	-1.6891	2.94375e-32	3.02314e-29	9.41758	10.2381	10.765	11.0605	9.57902	9.69111	8.98262	10.3896	10.1413	10.1833	10.8916	10.7053	10.6981	11.2029	11.0304	10.9482	purple
GSTCD	NM_024751	-0.431217	0.00263866	0.0302376	-0.110116	0.373407	1	-0.813161	1.45087e-08	3.41836e-07	7.9978	8.40832	8.68386	8.84347	8.11295	8.12957	7.75087	8.59029	8.35523	8.27944	8.78141	8.6339	8.63627	8.86305	8.90269	8.76468	purple
MCM3	NM_002388	-0.917607	8.04651e-13	1.31906e-10	-0.281801	0.00944444	0.284861	-1.62758	4.00917e-24	9.78939e-22	10.4719	11.2402	11.7774	12.0676	10.7633	10.7334	9.91891	11.5042	11.0816	11.1346	11.9601	11.6895	11.6825	12.2417	11.9537	12.0074	purple
TMEM64	NM_001008495	-0.34187	0.00834036	0.071236	-0.0787266	0.505761	1	-0.663542	2.59477e-06	3.67552e-05	8.42164	8.75667	8.99099	9.11067	8.49899	8.67766	8.08828	8.67025	8.85104	8.74872	8.92283	8.99663	9.05351	9.11028	9.15631	9.06541	purple
E2F2	NM_004091	-1.05404	3.84987e-12	5.60107e-10	-0.313922	0.0147007	0.350174	-1.88708	1.36612e-22	2.63541e-20	6.78655	7.78029	8.48192	8.83362	7.0851	7.22219	6.05235	7.95019	7.61424	7.77644	8.59437	8.48619	8.36519	8.89223	8.79197	8.81666	purple
DNAJC9	NM_015190	-0.601145	9.01654e-06	0.000295615	-0.166523	0.13641	0.833477	-1.07231	3.19346e-16	2.56335e-14	8.53281	9.03346	9.40559	9.59171	8.77796	8.49965	8.32083	9.29391	8.92929	8.87718	9.48075	9.32416	9.41187	9.68761	9.49902	9.58851	purple
XRCC2	NM_005431	-0.904056	3.9982e-10	4.05829e-08	-0.25197	0.0394564	0.546067	-1.60104	6.72277e-25	1.76496e-22	7.75966	8.53465	9.12444	9.41725	7.99744	8.0051	7.27646	8.86491	8.35523	8.3838	9.37058	9.0283	8.97444	9.56499	9.37058	9.31619	purple
CDC45	NM_001178010	-1.06884	9.389e-17	3.90281e-14	-0.313371	0.0047497	0.200538	-1.88036	4.26437e-33	5.31783e-30	8.16281	9.05333	9.74484	10.0701	8.48812	8.35523	7.64509	9.24539	8.92249	8.99209	9.84837	9.71261	9.67353	10.283	10.0208	9.90663	purple
MASTL	NM_001172303	-0.672511	9.88359e-07	4.32013e-05	-0.194411	0.126151	0.81376	-1.20375	1.01657e-16	8.69992e-15	7.91669	8.48063	8.90468	9.14337	8.0376	8.07336	7.63911	8.54545	8.42121	8.47525	9.10881	8.77439	8.83083	9.23286	9.01254	9.18472	purple
NES	NM_006617	-1.09135	9.72495e-07	4.2659e-05	-0.362944	0.111375	0.783445	-2.05273	5.28415e-14	2.85173e-12	4.75286	5.82973	6.63447	7.10457	4.29164	5.54659	4.42035	5.44669	6.03022	6.01228	6.10856	6.89886	6.89598	6.86985	7.2159	7.22795	purple
SUV39H2	NM_001193424	-0.574144	9.99959e-05	0.00229255	-0.15818	0.203218	0.933994	-1.02489	2.89742e-10	9.41984e-09	7.77549	8.29122	8.65833	8.86473	8.11295	7.91819	7.29532	8.51957	8.27592	8.07816	8.75592	8.6339	8.58516	8.90572	8.86479	8.82369	purple
GINS1	NM_021067	-0.921134	6.36549e-14	1.4917e-11	-0.309267	0.00338739	0.163593	-1.66692	8.50581e-34	1.09999e-30	9.03828	9.82809	10.3683	10.6924	9.2203	9.25354	8.641	10.0205	9.76288	9.70093	10.4635	10.3721	10.2694	10.8194	10.6936	10.5642	purple
PGAM1	NM_002629	-0.409146	0.00043503	0.00751234	-0.138885	0.186627	0.912601	-0.791912	6.79735e-12	2.82551e-10	9.66136	10.0068	10.2456	10.3912	9.67346	9.77411	9.53651	9.92282	10.0589	10.0387	10.1436	10.2581	10.3351	10.4382	10.3767	10.3586	purple
MNS1	NM_018365	-0.444012	0.00812566	0.0699171	-0.131411	0.419368	1	-0.818319	2.28575e-06	3.29527e-05	7.36071	7.78708	8.06245	8.24584	7.45927	7.55007	7.07278	7.86041	7.67837	7.82245	7.85961	8.24343	8.08431	8.44601	7.9849	8.30661	purple
IDH3A	NM_005530	-0.300829	0.0137314	0.101623	-0.098392	0.339986	1	-0.55133	3.66591e-06	4.98646e-05	10.0375	10.2772	10.4219	10.5263	10.1751	10.1042	9.83319	10.4467	10.252	10.1329	10.4334	10.439	10.3933	10.6395	10.4515	10.4879	purple
RFC1	NM_002913	-0.391584	0.000955089	0.0138033	-0.140781	0.191693	0.91867	-0.725279	3.21287e-09	8.60306e-08	10.2341	10.549	10.7398	10.8728	10.3097	10.3913	10.0014	10.6296	10.5079	10.5096	10.8243	10.6571	10.7378	10.9411	10.7629	10.9145	purple
TIMELESS	NM_003920	-0.493706	2.15699e-05	0.000628153	-0.200617	0.0459483	0.578197	-0.959532	2.26243e-16	1.86279e-14	10.7307	11.1723	11.4259	11.6085	10.7743	10.862	10.5558	11.3136	11.1448	11.0585	11.5083	11.3763	11.393	11.6546	11.5986	11.5724	purple
C13orf27	NM_138779	-0.444751	0.00461976	0.0462864	-0.165093	0.254242	0.980508	-0.875119	6.96766e-08	1.41119e-06	7.32399	7.7879	8.04883	8.26825	7.33741	7.44395	7.19062	7.77644	7.77721	7.81006	8.00067	7.97576	8.17005	8.40513	8.12158	8.27803	purple
IDH2	NM_002168	-0.365222	0.00219483	0.0262545	-0.17483	0.120591	0.806491	-0.750884	3.51987e-10	1.13694e-08	11.1021	11.4117	11.5837	11.7418	11.0478	11.2875	10.9712	11.2781	11.4096	11.5474	11.4005	11.6293	11.7213	11.6782	11.7912	11.7559	purple
FH	NM_000143	-0.349144	0.00258771	0.0297416	-0.153292	0.125921	0.81376	-0.653497	2.61285e-08	5.85953e-07	10.884	11.1516	11.2968	11.4359	11.0113	10.9125	10.7281	11.2518	11.1228	11.0803	11.3591	11.2322	11.299	11.5905	11.3814	11.3358	purple
OBFC2B	NM_024068	-0.285544	0.0140516	0.103467	-0.109013	0.309131	1	-0.530892	3.03534e-06	4.23262e-05	9.80885	10.0257	10.1546	10.266	9.74062	9.88292	9.803	10.035	10.0317	10.0105	10.0687	10.1655	10.2298	10.2367	10.3342	10.2272	purple
SUV39H1	NM_003173	-0.690637	3.12034e-06	0.000118944	-0.261041	0.0450943	0.575286	-1.28692	1.7637e-17	1.65546e-15	7.36629	8.00208	8.39648	8.70138	7.42172	7.40069	7.27646	8.06899	7.93982	7.99744	8.45468	8.44813	8.28663	8.74982	8.79995	8.55438	purple
POLE2	NM_001197330	-0.814538	9.69419e-07	4.26312e-05	-0.295894	0.0449844	0.574724	-1.514	4.53227e-16	3.53244e-14	6.46955	7.24858	7.74049	8.11277	6.78482	6.59361	6.03022	7.41055	7.21708	7.11811	7.92312	7.65923	7.63911	8.24456	8.06582	8.02791	purple
WWC1	NM_001161661	-0.328359	0.0107054	0.0852492	-0.139273	0.282149	1	-0.598571	3.23885e-06	4.48901e-05	10.4808	10.7093	10.8531	10.9587	10.3962	10.6409	10.4054	10.6228	10.7586	10.7466	10.7029	10.9271	10.9293	10.7215	11.1071	11.0476	purple
CENPK	NM_022145	-0.492215	0.00339156	0.0366312	-0.185937	0.227701	0.952934	-0.99983	4.4703e-09	1.17803e-07	7.07578	7.59073	7.93021	8.17505	7.02079	7.3096	6.89696	7.32164	7.76584	7.68473	7.91819	8.09524	7.77721	8.29247	8.01828	8.21441	purple
SYNCRIP	NM_001159677	-0.326029	0.00488168	0.048281	-0.137967	0.169983	0.892498	-0.592963	2.41375e-07	4.34662e-06	11.3964	11.6187	11.7668	11.8795	11.5262	11.4197	11.2432	11.7543	11.5501	11.5516	11.8277	11.7546	11.718	11.9796	11.7967	11.8623	purple
KATNAL1	NM_001014380	-0.359006	0.0097127	0.0791824	-0.132003	0.310303	1	-0.653063	2.48476e-06	3.54268e-05	8.4033	8.70019	8.89151	9.0477	8.30192	8.57625	8.33172	8.67411	8.71442	8.71205	8.89433	8.91332	8.86687	8.91395	9.10597	9.12319	purple
APEX2	NM_014481	-0.473545	0.000129934	0.00281796	-0.184664	0.0926423	0.73877	-0.869876	2.19827e-13	1.12712e-11	9.2094	9.59145	9.8289	10.0293	9.17242	9.23335	9.22242	9.73047	9.62379	9.42008	9.95398	9.77886	9.75387	10.2214	9.95889	9.90772	purple
NRM	NM_007243	-0.639013	0.000172147	0.003595	-0.257249	0.0786952	0.695822	-1.18508	1.25831e-11	5.03282e-10	6.69622	7.28395	7.66145	7.99529	6.71553	6.80529	6.56784	7.23191	7.19886	7.42107	7.63179	7.63179	7.72076	8.10379	8.07149	7.81058	purple
MCMBP	NM_024834	-0.589968	4.4675e-07	2.19398e-05	-0.25928	0.012412	0.323667	-1.02489	4.24957e-17	3.81446e-15	9.94545	10.3709	10.6418	10.8965	10.0499	10.0759	9.71047	10.4798	10.3607	10.2721	10.7518	10.6009	10.5726	10.9951	10.8688	10.8257	purple
NDC80	NM_006101	-0.68633	1.69228e-07	9.40912e-06	-0.290415	0.0109801	0.302704	-1.17874	4.64094e-19	5.53064e-17	8.70314	9.20562	9.55152	9.84318	8.64246	8.88226	8.58469	9.35603	9.17091	9.08992	9.62067	9.52229	9.5116	10.1169	9.70003	9.71261	purple
KIAA0101	NM_014736	-0.814469	2.45055e-11	3.06688e-09	-0.361544	0.000811483	0.0741742	-1.35391	1.40913e-20	2.03987e-18	8.78778	9.37301	9.77215	10.1453	8.82646	9.17009	8.36678	9.52002	9.30741	9.29159	9.83161	9.79309	9.69173	10.3103	10.0984	10.0272	purple
EME1	NM_001166131	-0.646511	4.75149e-07	2.31069e-05	-0.284911	0.0122561	0.321619	-1.11713	1.67019e-17	1.57191e-15	8.28543	8.77738	9.09348	9.40436	8.3499	8.44601	8.06039	8.8366	8.73022	8.76532	9.13085	9.11158	9.03802	9.48957	9.33699	9.38653	purple
RNASEH2B	NM_024570	-0.35462	0.0101863	0.0822019	-0.138542	0.250732	0.979396	-0.625342	5.34513e-06	6.99011e-05	8.25963	8.54766	8.71522	8.89954	8.25124	8.42022	8.10744	8.6542	8.5575	8.43128	8.71008	8.67025	8.76532	9.03569	8.83108	8.83185	purple
CENPL	NM_001127181	-0.510723	0.00106446	0.0149509	-0.224568	0.119205	0.802891	-0.932721	5.03792e-09	1.3069e-07	7.36938	7.82063	8.08549	8.36679	7.48633	7.34534	7.27646	7.90197	7.87521	7.68473	8.2666	7.97576	8.0141	8.31009	8.4936	8.29668	purple
LMNB1	NM_005573	-0.701989	1.19737e-09	1.12087e-07	-0.320821	0.00189557	0.119472	-1.27085	4.77611e-22	8.38028e-20	10.7649	11.3255	11.6442	11.964	10.8351	11.0302	10.4293	11.4582	11.2813	11.237	11.759	11.6681	11.5054	12.0359	11.9385	11.9174	purple
SLC39A8	NM_001135146	-0.628824	7.00778e-07	3.26254e-05	-0.310267	0.0146577	0.349592	-1.17091	4.43585e-19	5.30467e-17	10.4116	10.9176	11.1891	11.4963	10.387	10.6477	10.2	10.7687	11.0024	10.9819	10.9136	11.2785	11.3752	11.3083	11.5924	11.5882	purple
FKBP5	NM_001145776	-0.520796	4.4415e-06	0.000160527	-0.252872	0.01345	0.335097	-0.94929	3.51074e-14	1.97717e-12	10.3637	10.7775	10.994	11.233	10.3554	10.6201	10.1155	10.7807	10.8111	10.7407	11.0165	11.0381	10.9275	11.23	11.2654	11.2037	purple
GSG2	NM_031965	-0.730269	1.0182e-05	0.000328581	-0.342167	0.0266581	0.461488	-1.41473	3.35965e-16	2.67218e-14	6.83017	7.57038	7.93126	8.32805	6.7728	7.0048	6.71291	7.66977	7.6203	7.42107	8.13362	7.89699	7.76316	8.18354	8.44539	8.35523	purple
PAG1	NM_018440	-0.378211	0.00764539	0.0669729	-0.152131	0.246367	0.977752	-0.698704	7.59297e-07	1.20951e-05	8.41155	8.75199	8.92511	9.09636	8.60389	8.4239	8.20686	8.81929	8.67832	8.75835	8.90635	8.95846	8.91052	8.96312	9.11366	9.21231	purple
SLC9A3R1	NM_004252	-0.262484	0.0209021	0.135975	-0.104665	0.307709	1	-0.503228	7.06e-06	8.99358e-05	10.4708	10.6738	10.7732	10.8775	10.3812	10.5373	10.4939	10.6557	10.627	10.7386	10.7143	10.7115	10.8939	10.9667	10.8373	10.8285	purple
SLC25A13	NM_001160210	-0.272739	0.0196202	0.130119	-0.107459	0.324387	1	-0.5195	5.29656e-06	6.93699e-05	9.57533	9.80774	9.92044	10.0374	9.68973	9.58136	9.4549	9.88536	9.81486	9.72301	10.0775	9.88164	9.80218	10.0802	10.0449	9.98699	purple
TMSB15A	NM_021992	-0.426758	0.016771	0.117072	-0.180188	0.266542	0.991277	-0.907507	3.15722e-06	4.38333e-05	6.345	6.88063	7.14131	7.40829	6.51875	6.48605	6.03022	6.8823	6.87771	6.88188	7.07361	7.18093	7.16941	7.50616	7.49074	7.22795	purple
SNORD88B	NR_003068	-0.566179	0.0165387	0.116067	-0.245922	0.256507	0.981578	-1.22487	2.20271e-06	3.18477e-05	4.83097	5.59902	5.95267	6.31575	4.89693	5.10368	4.4923	5.80498	5.47121	5.52087	5.79643	6.05235	6.00923	6.71729	6.12139	6.10856	purple
CNKSR2	NM_001168647	-0.531627	0.00230437	0.0272198	-0.264375	0.1339	0.827373	-1.04199	5.92694e-08	1.22239e-06	6.91596	7.48118	7.73208	8.05847	6.54734	7.17814	7.02241	7.37786	7.52471	7.54098	7.43643	7.82422	7.93558	7.90887	8.05569	8.21085	purple
HAUS1	NM_138443	-0.59602	0.000142891	0.00306094	-0.305908	0.0262768	0.458647	-1.15363	9.44959e-12	3.84111e-10	7.38673	8.0099	8.26464	8.60884	7.43675	7.67341	7.05004	8.15719	8.0151	7.85742	8.38985	8.18297	8.22111	8.88324	8.52801	8.41526	purple
GALNT14	NM_024572	-0.708013	0.00609527	0.0568756	-0.380633	0.085007	0.715917	-1.48262	7.7831e-10	2.34683e-08	5.39037	6.27214	6.57085	7.0681	5.47871	5.57985	5.11253	6.85309	5.86699	6.09634	7.0465	6.34651	6.31953	7.52118	6.72054	6.96258	purple
EMP2	NM_001424	-0.559539	4.22918e-06	0.000153504	-0.296917	0.00730169	0.249565	-1.1809	3.38095e-22	6.14858e-20	8.99443	9.59515	9.82503	10.1307	8.87179	9.19045	8.92104	9.62939	9.73822	9.41783	9.884	9.92295	9.66813	10.1169	10.2257	10.0494	purple
HIRIP3	NM_003609	-0.483123	8.23733e-05	0.00195299	-0.244855	0.0239697	0.441105	-0.988937	9.02393e-16	6.44301e-14	9.06471	9.57107	9.75695	10.0118	9.04859	9.21413	8.93142	9.62437	9.46862	9.62023	9.77411	9.76989	9.72685	10.2167	9.94602	9.87263	purple
C12orf48	NM_017915	-0.381409	0.00405961	0.0420289	-0.187981	0.124279	0.812785	-0.802698	4.15293e-09	1.09605e-07	8.58329	9.00484	9.15982	9.3705	8.71382	8.71523	8.32083	8.94984	9.02304	9.04162	9.09985	9.15333	9.22628	9.46131	9.19653	9.45366	purple
NETO2	NM_018092	-0.258127	0.0213635	0.137935	-0.121633	0.228095	0.953691	-0.556353	1.34081e-06	2.02408e-05	10.2768	10.5325	10.6253	10.7521	10.3235	10.3931	10.1139	10.4951	10.5839	10.5186	10.6169	10.6121	10.647	10.7742	10.7883	10.6936	purple
C2orf72	NM_001144994	-0.376115	0.0274374	0.164244	-0.17263	0.240568	0.966952	-0.813521	3.96962e-06	5.34337e-05	7.13624	7.63867	7.82901	8.06654	7.2437	7.41837	6.74665	7.57904	7.46584	7.87113	7.80974	7.81843	7.85886	8.14127	7.97661	8.08174	purple
LPL	NM_000237	-0.492325	0.00654704	0.0599205	-0.227476	0.15849	0.870499	-1.1771	8.44322e-10	2.53057e-08	7.40588	8.07361	8.37968	8.66091	7.032	7.89814	7.28749	7.59588	8.29064	8.3343	8.14358	8.39265	8.6028	8.40047	8.86994	8.71232	purple
ECE2	NM_032331	-0.28713	0.0434476	0.225049	-0.0835396	0.527288	1	-0.634255	5.56519e-06	7.25344e-05	8.06962	8.4199	8.58414	8.7291	8.06093	8.17199	7.97596	8.37027	8.35523	8.53421	8.45769	8.46712	8.82762	8.72588	8.80521	8.65619	purple
APLN	NM_017413	-0.905329	1.98233e-07	1.07568e-05	-0.4322	0.00129414	0.0957364	-2.08863	2.74332e-31	2.52075e-28	7.2969	8.49026	9.02325	9.48118	7.14098	7.91819	6.83154	7.90887	8.72801	8.8339	8.72861	9.13428	9.20687	9.3482	9.59021	9.50512	purple
GCNT1	NM_001490	-0.415217	0.00851201	0.0721393	-0.18715	0.258313	0.982896	-0.873701	1.81036e-07	3.36235e-06	8.55945	9.01368	9.21855	9.3957	8.54765	8.89459	8.23611	8.8536	9.17285	9.01461	8.94561	9.31884	9.39121	9.01504	9.60255	9.56951	purple
SKA1	NM_001039535	-0.342954	0.0202867	0.133199	-0.0962722	0.449198	1	-0.716635	3.46702e-07	6.03781e-06	7.96922	8.35495	8.55452	8.71083	7.97596	7.96886	7.96283	8.53091	8.40878	8.12516	8.69629	8.4575	8.50978	8.81881	8.65749	8.65619	purple
TFDP1	NM_007111	-0.391821	0.00333483	0.0361397	-0.138723	0.200804	0.931579	-0.749299	6.58605e-09	1.65681e-07	9.52786	9.90573	10.0892	10.2352	9.79468	9.55023	9.23868	10.1829	9.71897	9.8153	10.2393	10.0611	9.96702	10.3453	10.1806	10.1797	purple
RMI1	NM_024945	-0.345102	0.00737587	0.0651184	-0.12018	0.309247	1	-0.702527	1.99414e-07	3.67631e-06	9.36891	9.72573	9.89972	10.0183	9.551	9.46166	9.09408	9.79525	9.73461	9.64733	9.93131	9.88164	9.88623	10.1963	9.76207	10.0966	purple
OAS3	NM_006187	-0.493939	0.000123688	0.00270603	-0.192144	0.12853	0.816253	-1.06323	1.56645e-14	9.33373e-13	9.21518	9.78947	10.0437	10.2247	9.06855	9.54405	9.03294	9.75099	9.78245	9.83497	9.87512	10.1277	10.1282	10.029	10.3017	10.3435	purple
WDR76	NM_001167941	-0.719388	6.90664e-07	3.22405e-05	-0.2051	0.114682	0.790905	-1.57187	4.48398e-25	1.2729e-22	7.65227	8.56485	9.01193	9.25949	7.87827	7.78323	7.29532	8.8366	8.49278	8.36519	9.28757	8.88998	8.85825	9.43789	9.12341	9.21718	purple
TCF19	NM_007109	-0.679461	9.83015e-09	7.34988e-07	-0.149683	0.151094	0.857872	-1.4274	1.95142e-26	6.55171e-24	8.94037	9.7198	10.1953	10.3507	9.04563	9.22075	8.55472	9.74198	9.66542	9.75199	10.2017	10.1277	10.2564	10.3387	10.4182	10.2953	purple
LGI2	NM_018176	-0.594118	0.00203455	0.0246497	-0.0745799	0.677125	1	-1.18021	5.34803e-07	8.8543e-06	6.23968	7.02073	7.51005	7.66416	6.73212	6.66137	5.32556	7.33494	6.80325	6.92401	7.72124	7.31393	7.49497	7.66705	7.58682	7.73862	purple
HNRNPA2B1	NM_031243	-0.392012	0.000632049	0.0100042	-0.173344	0.0821478	0.706599	-0.60423	1.68672e-06	2.48818e-05	13.8353	14.0356	14.1661	14.2116	14.0926	13.877	13.5364	14.3809	13.877	13.8489	14.2295	14.1218	14.1471	14.4017	14.1042	14.129	purple
ZNF367	NM_153695	-0.844133	7.79725e-08	4.71849e-06	-0.144982	0.260753	0.986004	-1.65988	1.35222e-21	2.21669e-19	7.24016	8.18248	8.80675	9.01115	7.56141	7.51198	6.6471	8.50299	7.9492	8.09524	9.07726	8.63081	8.71219	9.20651	8.94027	8.88668	purple
PHTF2	NM_001127357	-0.316319	0.0146274	0.106383	-0.0759227	0.568492	1	-0.625597	5.98323e-07	9.80368e-06	9.48104	9.77254	9.97029	10.0297	9.45048	9.61036	9.38227	9.77767	9.78245	9.75749	9.99352	9.96815	9.94921	9.99574	9.87621	10.217	purple
C15orf42	NM_152259	-0.684032	5.83724e-07	2.78061e-05	-0.123609	0.354521	1	-1.43138	2.55461e-20	3.59675e-18	8.11051	8.91149	9.42118	9.5464	8.23151	8.42022	7.6798	8.97818	8.85515	8.90114	9.5537	9.40313	9.30671	9.3773	9.59955	9.66235	purple
TUBB	NM_178014	-0.78982	4.52559e-09	3.72824e-07	-0.221176	0.042289	0.563593	-1.27931	1.47753e-19	1.86249e-17	13.765	14.295	14.6458	14.7221	14.1828	13.7881	13.324	14.7266	14.129	14.0294	14.831	14.4717	14.6346	14.7501	14.7816	14.6346	purple
BRCA1	NR_027676	-0.555906	1.72367e-05	0.000518838	-0.0826619	0.487484	1	-1.17109	4.14082e-16	3.2491e-14	9.51341	10.1419	10.5581	10.6336	9.68973	9.72591	9.12459	10.2868	10.0811	10.0577	10.6929	10.5597	10.4217	10.818	10.4026	10.6802	purple
WHSC1	NM_133330	-0.288528	0.0172279	0.119497	-0.0604403	0.639003	1	-0.56022	3.03363e-06	4.23193e-05	10.7487	10.9828	11.1571	11.1849	10.7149	10.843	10.6881	10.9575	11.0052	10.9858	11.227	11.1995	11.0448	11.0154	11.3019	11.2375	purple
MYBL1	NM_001080416	-0.3886	0.0249289	0.153215	0.0110985	0.918826	1	-0.789442	1.60802e-06	2.39026e-05	7.18969	7.64231	8.00202	8.05363	7.15353	7.2159	7.19964	7.86928	7.49074	7.56691	8.13362	7.96237	7.91008	8.0435	8.01828	8.0991	purple
TOP2A	NM_001067	-0.312693	0.014778	0.107277	-0.0662871	0.591647	1	-0.647577	4.0594e-07	6.90414e-06	11.4507	11.7257	11.9465	11.9822	11.3678	11.5642	11.42	11.7335	11.7016	11.742	11.9491	11.9611	11.9294	12.1602	11.6913	12.0949	purple
DTL	NM_016448	-1.02488	6.54482e-15	1.98718e-12	-0.204828	0.0598597	0.639951	-1.84361	1.05386e-23	2.43694e-21	7.92056	8.87697	9.63628	9.85496	8.34024	8.29137	7.13008	9.10815	8.79241	8.73037	9.74243	9.56386	9.60255	10.0115	9.76207	9.79126	purple
CIT	NM_007174	-0.32068	0.00973233	0.0792869	-0.059858	0.679302	1	-0.619554	1.86548e-06	2.73684e-05	9.29143	9.57882	9.79869	9.86525	9.03316	9.48198	9.35913	9.56989	9.62268	9.54388	9.87263	9.93656	9.58687	9.72174	9.97334	9.90068	purple
HELLS	NM_018063	-0.789919	4.98759e-07	2.40874e-05	-0.156803	0.238742	0.96487	-1.44116	2.05386e-14	1.19325e-12	7.17925	7.9612	8.55071	8.74652	7.5306	7.51198	6.49515	8.18887	7.79659	7.89814	8.61345	8.58948	8.4492	8.86305	8.60494	8.77158	purple
GINS4	NM_032336	-0.778954	4.08944e-10	4.12691e-08	-0.190032	0.0791429	0.697132	-1.47765	4.93906e-29	2.73741e-26	8.45263	9.18541	9.7182	9.92371	8.6827	8.53141	8.14378	9.37058	9.15843	9.02723	9.76538	9.77886	9.61036	9.96552	9.99826	9.80737	purple
CENPJ	NM_018451	-0.389612	0.00860667	0.0726945	-0.07354	0.587596	1	-0.700747	4.84545e-07	8.09902e-06	8.71822	9.04396	9.29668	9.38649	8.74835	8.83005	8.57625	9.23868	8.95173	8.94148	9.47824	9.22649	9.18531	9.60255	9.09124	9.46569	purple
CLSPN	NM_022111	-1.09359	5.18316e-18	2.54902e-15	-0.206842	0.074519	0.687082	-2.04814	1.07921e-30	8.19189e-28	8.00127	9.07884	9.91025	10.1294	8.37165	8.40154	7.23063	9.28914	9.0702	8.87718	10.1281	9.8769	9.72577	10.2034	10.0363	10.1486	purple
RAD18	NM_020165	-0.458	0.000690619	0.0107366	-0.0513277	0.660562	1	-0.932581	8.55737e-11	3.05519e-09	8.04363	8.54845	8.91646	9.00702	8.23751	8.14251	7.75087	8.6286	8.61612	8.40063	8.9164	8.89577	8.93721	9.04859	9.02108	8.95139	purple
DCLRE1B	NM_022836	-0.651201	2.51699e-05	0.000711626	-0.0774329	0.528628	1	-1.21965	2.71448e-14	1.55635e-12	7.48811	8.12826	8.64283	8.77502	7.69205	7.7105	7.06178	8.37027	7.90863	8.10587	8.76606	8.55628	8.60616	8.83134	8.81607	8.67766	purple
WDHD1	NM_007086	-0.676674	5.47346e-08	3.40672e-06	-0.125296	0.258193	0.982896	-1.26414	2.08711e-18	2.22801e-16	8.84002	9.46122	9.96792	10.0989	8.9723	9.14277	8.40497	9.55075	9.50819	9.32472	10.0572	9.92671	9.91989	10.2469	9.92773	10.1222	purple
ATAD2	NM_014109	-0.812513	5.39117e-11	6.21181e-09	-0.172058	0.133342	0.827173	-1.49435	2.18928e-23	4.77769e-21	10.2827	10.9849	11.5673	11.7167	10.4897	10.5252	9.83319	11.067	10.8917	10.9959	11.7235	11.5191	11.4595	11.8821	11.4871	11.7808	purple
KIF11	NM_004523	-0.51302	1.95696e-05	0.000576274	-0.0882985	0.421945	1	-0.952253	1.00489e-14	6.17739e-13	9.01947	9.46476	9.84175	9.93641	9.0639	9.17522	8.81929	9.49023	9.44687	9.45719	9.80939	9.9045	9.81136	10.0648	9.81795	9.92645	purple
ESCO2	NM_001017420	-0.840827	8.87105e-10	8.41713e-08	-0.0980465	0.40747	1	-1.56966	8.90882e-23	1.78775e-20	7.93455	8.7267	9.41848	9.53594	8.2745	8.05509	7.47404	8.86491	8.70518	8.61002	9.52911	9.40313	9.3232	9.75008	9.34294	9.5148	purple
FIGNL1	NM_001042762	-0.623669	2.63023e-06	0.000102271	-0.000875322	0.964499	1	-1.06383	1.52046e-11	6.01926e-10	9.45421	9.95597	10.4988	10.5134	9.8153	9.65815	8.88917	10.2406	9.80326	9.82405	10.7247	10.4683	10.3035	10.693	10.448	10.3992	purple
IPO9	NM_018085	-0.316029	0.00537378	0.0518987	-0.0272691	0.812469	1	-0.597265	2.80354e-07	4.997e-06	11.0581	11.2865	11.5478	11.5534	11.1287	11.1688	10.8766	11.3313	11.3133	11.2149	11.615	11.5569	11.4715	11.5486	11.5527	11.5589	purple
MMS22L	NM_198468	-0.606941	7.23715e-05	0.00175242	0.025761	0.828135	1	-1.1027	1.72352e-11	6.76944e-10	7.76239	8.29391	8.8949	8.90045	7.86152	8.04924	7.37641	8.40098	8.3648	8.11594	9.05825	8.77079	8.85565	8.98857	8.68352	9.02926	purple
POLQ	NM_199420	-0.548775	3.17508e-05	0.000868843	-0.00310519	0.961472	1	-1.06419	1.6164e-15	1.12206e-13	9.06165	9.58489	10.0836	10.0701	9.15954	9.20611	8.81929	9.67882	9.53196	9.54388	10.1958	10.0863	9.96862	10.1055	9.85274	10.252	purple
KIF24	NM_194313	-0.404847	0.00487117	0.0482326	0.0563824	0.646764	1	-0.917407	5.98126e-10	1.84494e-08	7.83371	8.37151	8.79611	8.78489	7.63216	8.05509	7.81388	8.52636	8.37501	8.21315	8.82088	8.81272	8.75473	8.78867	8.85055	8.71547	purple
PRLR	NM_000949	-0.947894	0.000959228	0.0138311	0.181564	0.430811	1	-2.21238	3.49727e-11	1.32015e-09	3.27622	4.8849	6.06689	6.00098	4.2187	3.81748	1.79248	5.44669	4.47455	4.73346	6.16069	5.98941	6.05057	6.31453	5.57985	6.10856	purple
NETO1	NM_138966	-0.361692	0.0036185	0.0385323	-0.11012	0.363284	1	-0.791519	4.38274e-08	9.32555e-07	9.97358	10.4275	10.6096	10.7218	10.1528	10.2492	9.51876	10.5586	10.3503	10.3735	10.4934	10.7723	10.5631	10.6233	10.773	10.7692	purple
ZNF850	NM_001193552	-0.339423	0.055984	0.266762	-0.0832264	0.634973	1	-0.924281	6.3999e-06	8.23076e-05	6.65895	7.34057	7.57735	7.74476	6.75692	7.10079	6.11914	7.49593	7.44395	7.08182	7.78585	7.56755	7.37865	7.80514	7.63911	7.79004	purple
LDHA	NM_001165414	-0.148515	0.304632	0.745847	-0.148525	0.358394	1	-0.920002	8.67555e-07	1.36268e-05	12.8545	13.4698	13.6246	13.7797	12.2112	13.37	12.9823	12.6954	13.926	13.7881	13.1714	13.9025	13.7999	13.5559	13.9344	13.8489	purple
FAM57A	NM_024792	-0.203959	0.092275	0.367668	-0.0592974	0.610829	1	-0.630258	4.06558e-07	6.90793e-06	8.69354	9.09953	9.22112	9.31348	8.75473	8.77904	8.54683	9.01275	9.17899	9.10685	9.2657	9.27435	9.1233	9.39522	9.27304	9.27219	purple
FAM111B	NM_198947	-0.787847	9.37725e-07	4.13416e-05	-0.201665	0.180334	0.90888	-1.73526	1.1661e-18	1.31769e-16	8.76929	9.7997	10.3339	10.484	8.9972	9.17792	8.13275	9.83485	9.73361	9.83065	10.3019	10.3494	10.3505	10.8006	9.96206	10.6892	purple
BRIP1	NM_032043	-0.563957	0.000460987	0.00784801	0.000135175	1	1	-1.35227	1.55623e-13	8.06215e-12	7.0888	7.97599	8.49361	8.54132	7.22142	7.40992	6.63504	8.08331	7.95451	7.89015	8.7313	8.37962	8.36993	8.75783	8.28553	8.5806	purple
BARD1	NM_000465	-0.240105	0.0567079	0.268703	-0.00408513	1	1	-0.626426	3.88547e-06	5.24727e-05	9.57056	9.97909	10.1575	10.1604	9.77497	9.76538	9.17133	10.1354	9.91409	9.8878	10.2028	10.1442	10.1257	10.1266	10.1656	10.1889	purple
PKM2	NM_002654	-0.264749	0.0187656	0.126032	-0.0797972	0.439141	1	-0.714124	2.48102e-09	6.79983e-08	14.1091	14.4908	14.5643	14.4816	13.9764	14.3455	14.0054	14.4717	14.4717	14.5291	14.5291	14.6346	14.5291	14.5291	14.4899	14.4259	purple
SYT4	NM_020783	-0.212717	0.154006	0.509126	-0.196538	0.0693981	0.670125	-0.734732	7.40853e-06	9.38961e-05	11.6584	12.2119	12.1765	12.3452	12.0444	11.8065	11.1242	12.5246	12.0068	12.1044	12.2563	12.1523	12.1209	12.5972	12.1386	12.2998	purple
SHROOM3	NM_020859	-0.185955	0.167319	0.535223	-0.172662	0.205723	0.936525	-0.627162	5.08104e-06	6.68792e-05	10.7349	11.1128	11.0983	11.2382	10.6294	10.9622	10.6132	10.9139	11.1564	11.2682	10.9218	11.2154	11.1578	10.9465	11.3911	11.3771	purple
KLK3	NM_001030047	-0.651957	0.000402496	0.00708007	-0.642885	0.000436478	0.0514435	-1.80381	1.21179e-20	1.78532e-18	12.8224	13.8987	13.9549	14.4415	12.5147	13.3799	12.5726	13.3028	14.1368	14.2565	13.5062	14.129	14.2295	14.1166	14.6346	14.5733	purple
CDK14	NM_012395	-0.244144	0.0435002	0.225155	-0.148053	0.184067	0.909721	-0.567775	1.21801e-06	1.85492e-05	9.44426	9.75757	9.80232	9.95619	9.52796	9.49741	9.30741	9.85517	9.77266	9.64489	9.80266	9.86303	9.74129	9.90041	10.0028	9.96534	purple
FADS1	NM_013402	-0.294719	0.0200088	0.132015	-0.220084	0.0685412	0.666273	-0.721743	5.02272e-08	1.05396e-06	11.1623	11.5089	11.5773	11.7722	10.988	11.3922	11.1067	11.3636	11.626	11.5372	11.4925	11.6444	11.5951	11.5645	11.8833	11.8689	purple
VASH2	NM_001136474	-0.378402	0.0145298	0.105894	-0.20587	0.169628	0.892001	-0.825921	2.41373e-06	3.4541e-05	7.46684	8.00232	8.12597	8.40216	7.77149	7.68869	6.94033	8.17664	7.9729	7.85742	8.21315	8.32461	7.84016	8.50945	8.39835	8.29869	purple
C12orf24	NM_013300	-0.267112	0.034414	0.192471	-0.135529	0.218535	0.949552	-0.563987	7.14195e-06	9.08472e-05	8.9254	9.24057	9.3148	9.47516	9.06054	9.01504	8.70062	9.33798	9.14504	9.23868	9.36334	9.27435	9.30671	9.56758	9.43805	9.41983	purple
MIR3658	NR_037431	-0.424956	0.0402398	0.213567	-0.254615	0.182843	0.909721	-1.01197	4.92717e-06	6.50443e-05	5.77226	6.44394	6.62239	6.98352	5.60951	6.04881	5.65845	6.69029	6.39602	6.2455	6.6719	6.81526	6.38	7.31181	6.94033	6.69843	purple
LCORL	NM_153686	-0.419118	0.0245324	0.151369	-0.254483	0.136348	0.833477	-0.88011	3.10788e-06	4.31997e-05	6.93656	7.46449	7.61064	7.9141	7.07278	7.0048	6.73212	7.63179	7.4975	7.26417	7.64509	7.65315	7.53367	8.15835	7.56567	8.01828	purple
C10orf81	NM_001193434	-0.914809	0.00105649	0.0148689	-0.659966	0.0294576	0.482218	-1.86188	7.91955e-08	1.58832e-06	5.03446	6.1706	6.44154	7.10013	4.43085	5.92585	4.74667	5.93824	6.19357	6.38	5.79643	6.81526	6.71291	6.31453	7.59588	7.38999	purple
YEATS4	NM_006530	-0.277723	0.0248364	0.152705	-0.197751	0.0800038	0.700124	-0.645651	3.41836e-07	5.96199e-06	8.66987	9.03706	9.07544	9.3083	8.61713	8.84563	8.54683	9.04859	9.09028	8.9723	9.02219	9.06589	9.13824	9.40217	9.28465	9.2381	purple
FAM105A	NM_019018	-0.28925	0.0626714	0.286539	-0.258652	0.0779571	0.693189	-0.781348	1.68284e-06	2.48455e-05	7.52205	8.01348	8.05153	8.35496	7.47678	7.76634	7.32302	7.80312	8.16626	8.07107	7.98602	8.11347	8.05509	8.29777	8.32757	8.43954	purple
AGAP11	NM_133447	-0.887344	0.0035651	0.0380448	-0.831031	0.00210556	0.124822	-2.11108	7.0161e-10	2.13771e-08	2.92523	4.37748	4.49018	5.48347	3.56068	3.42253	1.79248	4.95698	4.16373	4.01174	4.73565	4.29893	4.43597	5.69432	5.38479	5.3713	purple
CTNNAL1	NM_003798	-0.308564	0.0091241	0.0758358	-0.259947	0.0166761	0.373495	-0.735322	5.59135e-10	1.73079e-08	9.21436	9.62785	9.63412	9.90257	9.1843	9.35603	9.10275	9.67882	9.68045	9.52428	9.68965	9.63266	9.58006	10.0317	9.80554	9.87047	purple
POP1	NM_001145860	-0.280244	0.0605226	0.280386	-0.238398	0.0589588	0.639951	-0.673568	4.11129e-06	5.51919e-05	8.08325	8.5182	8.50655	8.79515	8.25482	8.19297	7.80195	8.73664	8.42639	8.39155	8.59938	8.4575	8.46277	8.81272	8.89508	8.67766	purple
DSEL	NM_032160	-0.56136	0.00537462	0.0518987	-0.470337	0.00958679	0.286349	-1.33362	1.82069e-09	5.11859e-08	7.81761	8.74839	8.72856	9.28561	8.57625	7.83966	7.03692	9.35913	8.50644	8.37962	9.32376	8.49672	8.36519	9.68045	9.08121	9.09516	purple
LBR	NM_002296	-0.253701	0.0314229	0.180816	-0.208655	0.0547941	0.622116	-0.553128	1.64786e-06	2.44221e-05	10.3578	10.6221	10.6111	10.8072	10.3684	10.4113	10.2939	10.631	10.6015	10.6339	10.5553	10.6639	10.614	10.7073	10.9101	10.8042	purple
NRARP	NM_001004354	-0.315512	0.0563162	0.267755	-0.26885	0.0607872	0.641629	-0.723112	4.62732e-06	6.15279e-05	7.40216	7.83304	7.85353	8.19321	7.37935	7.46158	7.36554	7.83914	7.63253	8.02746	7.79076	7.80793	7.96191	8.25238	8.17005	8.15719	purple
MLH1	NM_000249	-0.298451	0.0120482	0.0926824	-0.207984	0.042653	0.563707	-0.579194	4.78698e-07	8.01665e-06	10.007	10.2801	10.3081	10.5226	9.99252	10.1521	9.87632	10.4048	10.2125	10.2231	10.328	10.3368	10.2596	10.5913	10.4928	10.4836	purple
C1orf106	NM_001142569	-0.537952	0.0331146	0.187037	-0.501848	0.0470944	0.583947	-1.31422	8.52717e-07	1.34058e-05	4.97565	5.79019	5.88009	6.46898	5.10673	4.93797	4.88224	5.57985	5.82635	5.96435	5.58409	5.82635	6.22982	6.10204	6.48963	6.81526	purple
GLO1	NM_006708	-0.349191	0.00191094	0.0234779	-0.255152	0.0145874	0.34863	-0.723244	1.28039e-10	4.43967e-09	11.8014	12.1279	12.1774	12.4053	11.832	11.8725	11.6996	12.1446	12.1263	12.1127	12.0419	12.1709	12.3194	12.3873	12.4098	12.4188	purple
LSM3	NM_014463	-0.371388	0.00341893	0.0368337	-0.259507	0.016977	0.375863	-0.708676	1.57221e-08	3.6893e-07	9.42296	9.7674	9.81847	10.0895	9.63076	9.4541	9.18402	9.98521	9.64887	9.66813	9.69518	9.90228	9.85796	10.234	10.0943	9.94005	purple
RUSC1-AS1	NM_001039517	-0.378128	0.0102514	0.0825713	-0.29818	0.0377401	0.538305	-0.816945	6.30741e-08	1.29246e-06	7.73016	8.16602	8.23007	8.5778	7.82073	7.82664	7.5431	8.13327	8.28663	8.07816	8.46844	8.16137	8.06039	8.66475	8.45848	8.61017	purple
PPAP2A	NM_003711	-0.60118	2.61547e-05	0.000735895	-0.494597	0.000364091	0.0467487	-1.27374	8.48822e-19	9.84662e-17	10.8722	11.448	11.5554	12.023	10.7556	11.1656	10.6954	11.1995	11.5633	11.5812	11.2805	11.6696	11.716	11.7375	12.189	12.1424	purple
ORC5	NM_002553	-0.334854	0.0116339	0.0904824	-0.218079	0.0561218	0.624779	-0.635249	3.93732e-06	5.30604e-05	8.95404	9.27652	9.33637	9.57628	9.24478	8.91188	8.70544	9.47535	9.23101	9.12319	9.42478	9.28851	9.29583	9.78749	9.4541	9.48726	purple
FDPS	NM_001135821	-0.389688	0.000532657	0.00881459	-0.26394	0.00880809	0.275458	-0.754568	4.31097e-11	1.61336e-09	10.4761	10.8095	10.877	11.1293	10.4532	10.6155	10.3596	10.807	10.8123	10.8092	10.8997	10.8631	10.8682	11.1905	11.1048	11.0927	purple
TMEM237	NM_001044385	-0.347831	0.00659084	0.0602283	-0.19232	0.0945292	0.744601	-0.699016	8.48338e-08	1.69362e-06	8.46913	8.8252	8.9343	9.16936	8.62754	8.43918	8.34066	8.87328	8.82816	8.77416	8.98879	8.92791	8.8862	9.25003	9.17611	9.08192	purple
PRPS1	NM_002764	-0.389428	0.000732558	0.0112881	-0.214739	0.0371757	0.534183	-0.691951	3.30021e-08	7.22262e-07	10.6923	10.9842	11.0905	11.2941	10.754	10.9125	10.4103	11.0428	10.972	10.9378	11.0651	11.0759	11.1306	11.2675	11.3057	11.3093	purple
C22orf13	NM_031444	-0.269014	0.0170246	0.118416	-0.141577	0.168404	0.890257	-0.502541	5.56429e-06	7.25344e-05	10.574	10.7661	10.8383	10.9649	10.5228	10.6313	10.568	10.7661	10.7518	10.7804	10.7901	10.843	10.8818	10.9896	10.9547	10.9503	purple
POC1A	NM_001161581	-0.492851	0.000208853	0.00419644	-0.264447	0.026029	0.457935	-0.954604	9.99817e-13	4.63005e-11	8.34852	8.81498	8.99973	9.29855	8.25861	8.47703	8.30991	8.87328	8.8596	8.71205	9.09052	8.94038	8.96829	9.49539	9.16489	9.23538	purple
TUBA3D	NM_080386	-0.712947	0.000446019	0.00764295	-0.427147	0.0142765	0.345455	-1.50731	1.39789e-13	7.2526e-12	5.63424	6.44861	6.79862	7.31409	5.69666	5.74552	5.46055	6.2455	6.30288	6.79746	6.65865	6.77191	6.96529	7.34304	7.37128	7.22795	purple
ECT2	NM_018098	-0.318867	0.00940582	0.07744	-0.165123	0.15328	0.860763	-0.604169	8.48817e-07	1.33625e-05	10.8878	11.122	11.2279	11.371	10.8669	11.0161	10.7804	11.0918	11.1408	11.1333	11.1842	11.2378	11.2617	11.4365	11.1529	11.5236	purple
PRIM1	NM_000946	-0.819184	5.28915e-11	6.15604e-09	-0.442735	5.12201e-05	0.0113193	-1.50139	5.9054e-28	2.54567e-25	8.24182	8.96312	9.29166	9.74822	8.19223	8.57625	7.95699	9.05902	8.95697	8.87338	9.2979	9.29646	9.28061	9.74701	9.74015	9.75749	purple
BZW2	NM_001159767	-0.389073	0.000896948	0.0131527	-0.182264	0.0722648	0.679862	-0.692584	3.08882e-09	8.30567e-08	10.1029	10.3942	10.5383	10.7229	10.1946	10.1993	9.91494	10.5097	10.3388	10.3341	10.5565	10.5059	10.5525	10.7496	10.7593	10.6599	purple
SHMT1	NM_004169	-0.431828	0.000316958	0.00584131	-0.21316	0.0428604	0.564631	-0.777897	1.10571e-10	3.88412e-09	9.77465	10.1085	10.2716	10.4964	9.91155	9.86581	9.54661	10.2609	10.1139	9.95063	10.4022	10.2329	10.1796	10.5601	10.5258	10.4033	purple
PHLDA1	NM_007350	-1.21067	3.19648e-12	4.68955e-10	-0.709695	2.06511e-06	0.00109254	-2.07922	1.20731e-20	1.78532e-18	6.21024	7.26985	7.74366	8.49497	6.89745	6.33214	5.40114	7.4349	7.01117	7.36347	7.63911	7.77694	7.81494	8.35523	8.54528	8.58439	purple
SSRP1	NM_003146	-0.30441	0.00610468	0.0569205	-0.180409	0.0705472	0.673735	-0.572447	2.8997e-07	5.14738e-06	11.9732	12.1903	12.2811	12.4364	11.9767	12.061	11.8818	12.1791	12.1989	12.1928	12.2346	12.3082	12.3004	12.4532	12.4574	12.3986	purple
HNRNPA3	NM_194247	-0.350977	0.00312088	0.0343485	-0.173308	0.10622	0.77122	-0.60757	3.0238e-07	5.33782e-06	10.6373	10.8694	10.9712	11.1424	10.7513	10.6477	10.5129	10.9701	10.8257	10.8125	11.0884	10.9412	10.8839	11.3394	11.0115	11.0763	purple
LINC00161	NR_026552	-1.22003	5.40074e-11	6.21181e-09	-0.710237	3.93502e-05	0.00960833	-2.15435	8.24976e-24	1.95957e-21	5.44876	6.49776	7.01564	7.79409	5.83751	5.57985	4.92891	6.54734	6.46841	6.47754	6.77382	7.13211	7.14098	8.02746	7.63911	7.71569	purple
TAGLN2	NM_003564	-0.565027	8.34039e-07	3.75286e-05	-0.321574	0.00139955	0.0993257	-0.983941	1.40401e-16	1.18415e-14	10.7459	11.1429	11.334	11.6478	10.8498	10.8377	10.5501	11.226	11.0867	11.1158	11.344	11.306	11.3518	11.7759	11.6063	11.5613	purple
CDKN3	NM_005192	-0.524989	2.68567e-05	0.000750806	-0.29322	0.00857836	0.271065	-0.928608	3.2611e-14	1.84252e-12	8.60403	9.0002	9.19004	9.51103	8.64692	8.64917	8.516	9.03622	9.05107	8.91332	9.13314	9.18886	9.24812	9.63279	9.50075	9.39954	purple
SKIV2L2	NM_015360	-0.402848	0.000650155	0.0102259	-0.234838	0.0319073	0.497813	-0.732724	1.41389e-09	4.08344e-08	10.8884	11.1605	11.2966	11.5194	10.8546	11.0793	10.7314	11.0443	11.2122	11.2251	11.1798	11.3563	11.3536	11.4304	11.5319	11.596	purple
STMN1	NM_005563	-0.486087	2.37477e-05	0.00067609	-0.273098	0.00780629	0.259861	-0.856592	5.49199e-13	2.67453e-11	10.8931	11.2217	11.3912	11.6607	10.9459	11.0113	10.7221	11.2858	11.2138	11.1654	11.373	11.389	11.4116	11.8308	11.5654	11.586	purple
SKA2	NM_182620	-0.442815	0.000280893	0.00529016	-0.241672	0.0247603	0.447005	-0.738278	4.59247e-10	1.45594e-08	9.15473	9.44956	9.59338	9.84885	9.29424	9.15395	9.01601	9.60709	9.43764	9.30396	9.69343	9.50512	9.58159	9.91192	9.81655	9.81808	purple
GTPBP4	NM_012341	-0.345601	0.00358395	0.0382109	-0.178966	0.0733534	0.682787	-0.563985	1.33735e-06	2.01973e-05	10.7834	10.9851	11.0781	11.2537	10.8917	10.8497	10.6089	11.1436	10.9072	10.9046	11.092	11.0702	11.0719	11.372	11.2289	11.1603	purple
C7orf68	NM_013332	-0.445206	0.000531199	0.00880298	-0.257354	0.0250617	0.450143	-0.77827	4.70226e-09	1.22681e-07	8.47638	8.82148	8.96575	9.26468	8.45497	8.70391	8.27026	8.7972	8.79903	8.8682	9.05825	8.85874	8.98027	9.33229	9.30332	9.15843	purple
PPIH	NM_006347	-0.407056	0.00396485	0.0413873	-0.210783	0.106606	0.7724	-0.683979	2.98635e-06	4.17264e-05	8.26726	8.57488	8.71499	8.97369	8.44506	8.35094	8.00577	8.67025	8.53512	8.51927	8.88631	8.7132	8.54545	9.23547	8.856	8.82961	purple
CBX3	NM_016587	-0.329829	0.00631494	0.0582252	-0.185385	0.0801009	0.700308	-0.554084	5.05295e-06	6.65538e-05	11.9013	12.094	12.1801	12.3391	11.9672	12.0009	11.7358	12.2276	12.0792	11.9751	12.1776	12.2175	12.1451	12.532	12.175	12.3105	purple
EIF4A3	NM_014740	-0.33648	0.00531253	0.05147	-0.178587	0.0827038	0.707267	-0.574925	1.36189e-06	2.05325e-05	10.2589	10.4831	10.5753	10.7589	10.3855	10.3335	10.0578	10.6493	10.4365	10.3633	10.6606	10.5223	10.5431	10.8841	10.7178	10.6749	purple
CENPW	NM_001012507	-0.404691	0.00968763	0.0790704	-0.247934	0.0836354	0.711574	-0.769471	1.1354e-06	1.74339e-05	7.42417	7.81257	7.93832	8.25855	7.34641	7.41837	7.50774	7.95019	7.85572	7.63179	7.82397	7.87804	8.11295	8.36002	8.20478	8.21085	purple
MND1	NM_032117	-0.600825	0.000703581	0.0109186	-0.412827	0.0138372	0.338862	-1.1639	3.85871e-09	1.02382e-07	6.5113	7.14696	7.3381	7.82092	6.39463	6.8444	6.29487	7.15738	7.12667	7.15685	7.40171	7.45238	7.16022	8.11573	7.66896	7.67807	purple
CENPN	NM_001100624	-0.317285	0.00832695	0.0711755	-0.242198	0.0260094	0.457935	-0.66391	3.01144e-08	6.64247e-07	10.9759	11.2451	11.3133	11.529	11.0448	11.067	10.816	11.0864	11.307	11.3418	11.3136	11.2418	11.3844	11.3952	11.615	11.5769	purple
PPAPDC1A	NM_001030059	-0.810284	0.0155144	0.110894	-0.728614	0.0165348	0.372226	-1.76548	7.8363e-07	1.24203e-05	2.98277	4.03012	4.16423	5.09793	3.27948	2.62792	3.0409	4.66847	3.77838	3.64351	4.506	3.76286	4.22382	5.37906	4.89693	5.0178	purple
PIGW	NM_178517	-0.466474	0.000203562	0.00411329	-0.362356	0.000784531	0.0720881	-0.837711	2.85895e-12	1.26302e-10	9.12707	9.51216	9.55684	9.93076	9.2203	9.23986	8.92104	9.74198	9.44148	9.35301	9.6622	9.55935	9.44896	9.97575	9.95512	9.8614	purple
ELOVL2	NM_017770	-0.669137	0.00945145	0.0777079	-0.566384	0.0177885	0.385262	-1.27532	3.36927e-06	4.64265e-05	4.37269	5.10715	5.26648	5.93556	4.75877	4.45674	3.90255	5.31932	4.89693	5.1052	5.49543	5.15285	5.15116	5.85105	5.91986	6.03577	purple
PSMA2	NM_002787	-0.308055	0.00758984	0.0666427	-0.199499	0.0473872	0.585549	-0.529404	7.80489e-06	9.83484e-05	10.7475	10.9441	10.9939	11.1849	10.8309	10.8581	10.5535	11.0164	11.0126	10.8033	10.9737	11.012	10.996	11.3269	11.1711	11.0567	purple
SLIRP	NM_031210	-0.326473	0.005699	0.0541622	-0.219022	0.0339589	0.512643	-0.562999	1.37742e-06	2.07486e-05	9.86712	10.0806	10.1419	10.3654	10.0007	9.86888	9.73177	10.1785	10.1282	9.93513	10.119	10.161	10.1458	10.435	10.3342	10.3271	purple
BCCIP	NM_078469	-0.467181	0.000125376	0.00273438	-0.323353	0.00277851	0.146331	-0.762508	4.79312e-09	1.2471e-07	9.91673	10.2118	10.2974	10.6229	10.0836	10.0493	9.61739	10.3353	10.1787	10.1216	10.378	10.2871	10.2271	10.8133	10.5018	10.5536	purple
RAD51C	NM_058216	-0.410381	0.00055189	0.00904286	-0.287983	0.00881162	0.275458	-0.692737	2.25413e-09	6.23463e-08	9.14839	9.41759	9.4886	9.79054	9.10552	9.18845	9.15121	9.49271	9.41178	9.34828	9.64679	9.40165	9.41737	9.90182	9.79812	9.67168	purple
DDIT4L	NM_145244	-0.816485	4.72864e-05	0.00121852	-0.676189	0.000449823	0.051666	-1.41674	1.85904e-09	5.2222e-08	5.24854	5.96368	6.14751	6.95712	5.75171	5.4483	4.54562	5.87028	6.12546	5.89529	6.06832	5.94711	6.42709	7.0987	6.88188	6.89076	purple
GLRX2	NM_016066	-0.555568	0.00096155	0.0138394	-0.416237	0.00580963	0.222735	-0.924266	3.74349e-08	8.05369e-07	6.93737	7.35005	7.483	7.96905	6.99008	7.0048	6.81723	7.46584	7.4753	7.10902	7.60071	7.43643	7.41186	8.08603	7.96368	7.85742	purple
GEMIN6	NM_024775	-0.576988	0.000769042	0.0116957	-0.393557	0.00956383	0.286349	-0.923939	1.21267e-07	2.3642e-06	6.90186	7.32091	7.48479	7.94655	7.10959	6.83306	6.76294	7.53301	7.28121	7.14852	7.54459	7.46584	7.44395	8.12658	7.94723	7.76584	purple
SNORD86	NR_004399	-0.581446	0.00662396	0.060436	-0.391796	0.0403793	0.55116	-1.01769	1.59339e-06	2.37154e-05	5.90624	6.41456	6.61206	7.13211	5.96803	6.22982	5.52087	6.56375	6.00802	6.6719	6.98222	6.48963	6.36432	7.35456	7.03244	7.00934	purple
SF3A3	NM_006802	-0.332423	0.00711936	0.0635447	-0.200875	0.0559656	0.624503	-0.571869	1.19644e-06	1.82587e-05	10.301	10.5187	10.5884	10.7908	10.3948	10.376	10.1323	10.7002	10.4982	10.3577	10.6897	10.5642	10.5112	10.9379	10.7198	10.7146	purple
GSTO1	NM_001191003	-0.442369	0.000409871	0.00718446	-0.290463	0.0105566	0.297836	-0.795966	5.87597e-11	2.13276e-09	8.68253	9.02115	9.13962	9.45759	8.62404	8.79995	8.62361	8.96636	9.02519	9.07189	9.03569	9.17441	9.20876	9.51954	9.44435	9.40888	purple
ACTL6A	NM_004301	-0.409876	0.000328795	0.0060202	-0.261451	0.0102341	0.292318	-0.703075	1.53966e-09	4.40298e-08	10.3397	10.6027	10.6981	10.9472	10.4532	10.408	10.1581	10.6646	10.5881	10.5553	10.6969	10.7172	10.6802	10.9851	10.9413	10.9153	purple
PSMG3	NM_032302	-0.439331	0.000581355	0.00937606	-0.281631	0.0115139	0.312378	-0.775193	2.56214e-10	8.4081e-09	8.73446	9.06034	9.18017	9.49006	8.76532	8.82147	8.61658	9.15131	9.15631	8.87338	9.19881	9.12016	9.22153	9.56097	9.55091	9.35829	purple
TMEM177	NM_001105198	-0.387131	0.0109001	0.0863847	-0.232127	0.103835	0.769485	-0.704628	3.91977e-06	5.28646e-05	7.59197	7.92071	8.04602	8.3478	7.60071	7.65696	7.51825	7.90197	7.85572	8.00445	7.86559	8.02791	8.24456	8.40513	8.4033	8.23496	purple
SORD	NM_003104	-0.327953	0.00425382	0.0435187	-0.223679	0.0244215	0.444179	-0.609299	4.52784e-07	7.60889e-06	12.2833	12.5084	12.6077	12.8297	12.4812	12.3445	12.0243	12.6494	12.4305	12.4452	12.6651	12.5258	12.6324	12.8368	12.8517	12.8007	purple
CCDC51	NM_024661	-0.383205	0.00227903	0.0269661	-0.21043	0.0606124	0.640558	-0.646724	5.99091e-08	1.23486e-06	8.85291	9.10685	9.22346	9.46566	8.83808	8.87908	8.84158	9.20325	9.03547	9.08182	9.18886	9.15131	9.33022	9.50907	9.49766	9.39026	purple
HSPE1	NM_002157	-0.431731	0.000339174	0.00617142	-0.245948	0.0179302	0.385273	-0.691889	2.64135e-08	5.91964e-07	10.6652	10.92	11.0345	11.2703	10.8386	10.7361	10.4208	11.0568	10.8279	10.8753	11.0443	11.0396	11.0196	11.4279	11.1454	11.2375	purple
MDC1	NM_014641	-0.567216	1.82158e-06	7.24812e-05	-0.33451	0.00907407	0.280141	-0.96345	3.2131e-16	2.5732e-14	10.9912	11.3411	11.5151	11.8397	10.9617	11.1259	10.8859	11.4185	11.2975	11.3072	11.7287	11.638	11.1786	11.7321	11.863	11.9241	purple
LYAR	NM_001145725	-0.693141	9.00479e-07	3.9901e-05	-0.39624	0.00152263	0.105071	-1.09148	3.54405e-14	1.98951e-12	7.97642	8.40225	8.65222	9.09376	8.1564	8.07043	7.70243	8.6248	8.33963	8.24232	8.80122	8.66447	8.49096	9.24297	9.0576	8.9807	purple
GTF3A	NM_002097	-0.470633	4.1013e-05	0.00107754	-0.300166	0.0029613	0.151114	-0.778841	6.87801e-11	2.48099e-09	11.5376	11.7899	11.936	12.2028	11.68	11.5898	11.3431	11.8962	11.7537	11.7198	11.9439	11.9017	11.9623	12.3225	12.1304	12.1554	purple
RPP30	NM_001104546	-0.459629	0.00211962	0.0255033	-0.259848	0.0461224	0.578791	-0.733714	5.60076e-07	9.24204e-06	8.1155	8.40248	8.55833	8.86239	8.22639	8.04924	8.07086	8.57588	8.34494	8.28663	8.60248	8.53221	8.54032	9.12784	8.72953	8.72979	purple
HMGB2	NM_002129	-0.368423	0.0012933	0.0172954	-0.228333	0.0272233	0.465731	-0.616481	6.80343e-08	1.38274e-06	11.083	11.2758	11.3747	11.5885	11.1523	11.1043	10.9923	11.3431	11.2805	11.2037	11.4904	11.3445	11.2892	11.7563	11.515	11.4942	purple
EWSR1	NM_001163285	-0.310377	0.00554672	0.053087	-0.182547	0.0683281	0.665437	-0.503242	7.33334e-06	9.30106e-05	11.4712	11.6138	11.7025	11.8759	11.5479	11.5136	11.3521	11.6719	11.5857	11.5838	11.7615	11.7137	11.6322	11.9853	11.8265	11.8159	purple
RUVBL1	NM_003707	-0.362115	0.0014983	0.0193549	-0.212346	0.0384436	0.54157	-0.575179	7.30072e-07	1.16852e-05	11.0867	11.2507	11.3574	11.5577	11.2037	11.1494	10.907	11.2975	11.1672	11.2875	11.307	11.3256	11.4395	11.5706	11.555	11.5477	purple
HNRNPM	NM_005968	-0.510709	8.29309e-06	0.000274734	-0.302348	0.00275021	0.145924	-0.792498	3.40821e-13	1.7025e-11	11.9504	12.1853	12.353	12.6502	11.9304	11.9416	11.9791	12.1857	12.0949	12.2753	12.2835	12.3432	12.4323	12.7042	12.6021	12.6442	purple
MSH2	NM_000251	-0.70135	0.000516943	0.00862815	-0.403686	0.00925579	0.282504	-1.01015	4.29762e-08	9.16118e-07	6.62813	7.02163	7.30408	7.77955	6.88568	6.73413	6.26457	7.49593	6.67055	6.8984	7.40992	7.22795	7.27438	7.86559	7.77825	7.69481	purple
CYB5A	NM_001914	-0.42009	0.000255702	0.00493279	-0.232496	0.023444	0.437146	-0.640409	4.91464e-08	1.03314e-06	10.2962	10.4876	10.6248	10.854	10.421	10.3665	10.101	10.5172	10.4477	10.498	10.6029	10.5718	10.6997	10.9001	10.8373	10.8245	purple
EIF2B5	NM_003907	-0.345955	0.00540133	0.0520702	-0.172756	0.103525	0.769485	-0.515814	7.31654e-06	9.28739e-05	10.0748	10.2265	10.3358	10.5176	10.1582	10.0743	9.99208	10.4091	10.1388	10.1315	10.4285	10.3146	10.2644	10.652	10.4069	10.4939	purple
FOXM1	NM_202002	-0.553699	1.17262e-06	4.98107e-05	-0.33756	0.00189194	0.119472	-0.880988	5.03989e-15	3.27705e-13	11.0301	11.2866	11.4827	11.7914	10.9413	11.1259	11.0231	11.2491	11.306	11.3046	11.592	11.567	11.2892	11.7798	11.8159	11.7784	purple
NIF3L1	NM_021824	-0.478832	0.000675798	0.0105484	-0.250923	0.0404874	0.551367	-0.693523	2.77421e-07	4.94977e-06	8.33517	8.55904	8.73964	9.03488	8.3547	8.39288	8.25793	8.71122	8.57791	8.38799	8.79879	8.71602	8.7041	9.22348	8.91309	8.96805	purple
SLC25A5	NM_001152	-0.302602	0.00614971	0.0572154	-0.203947	0.0424854	0.563707	-0.546085	5.46881e-07	9.04568e-06	12.4446	12.5952	12.7174	12.9222	12.4142	12.489	12.4305	12.6078	12.6107	12.5669	12.7022	12.6133	12.8368	12.9677	12.904	12.8949	purple
SLC25A15	NM_014252	-0.453876	0.000246975	0.00481497	-0.235558	0.0331968	0.507723	-0.639804	9.08014e-08	1.80553e-06	9.00198	9.18909	9.35578	9.61362	9.07189	9.07484	8.85922	9.30607	9.15843	9.10275	9.43829	9.37324	9.25581	9.66839	9.64352	9.52896	purple
RPF2	NM_032194	-0.420738	0.00170193	0.0213764	-0.214373	0.0604684	0.639951	-0.578144	3.63921e-06	4.95787e-05	8.98008	9.14748	9.29931	9.5307	9.00564	9.14277	8.79184	9.35913	9.13416	8.94915	9.36115	9.29391	9.24288	9.57642	9.45218	9.56352	purple
NUTF2	NM_005796	-0.37464	0.00173827	0.0217079	-0.199306	0.0547522	0.622116	-0.527842	4.34565e-06	5.79591e-05	10.1985	10.3288	10.4418	10.6437	10.3021	10.1534	10.1402	10.4732	10.3019	10.2114	10.5096	10.3421	10.4736	10.7886	10.6223	10.5201	purple
ENOSF1	NM_017512	-0.534211	4.11441e-05	0.00107939	-0.288783	0.0145073	0.347438	-0.76647	6.50215e-10	1.99679e-08	10.3834	10.5955	10.7595	11.0548	10.5359	10.3116	10.3026	10.8274	10.5172	10.4419	10.9861	10.7024	10.5899	11.323	10.9253	10.9161	purple
COQ3	NM_017421	-0.558017	0.000436102	0.0075197	-0.326755	0.0182433	0.389842	-0.76356	2.87267e-06	4.04292e-05	7.72729	7.98173	8.17786	8.54711	7.78886	7.99132	7.40171	8.15719	7.95451	7.83351	8.165	8.15213	8.21646	8.44955	8.72365	8.46812	purple
FAM136A	NM_032822	-0.511666	5.31185e-05	0.0013489	-0.31414	0.00384413	0.177078	-0.742924	6.91736e-10	2.115e-08	9.26193	9.48701	9.62495	9.95208	9.36106	9.29646	9.12827	9.6992	9.40235	9.35949	9.69125	9.58386	9.59975	10.134	9.92305	9.79923	purple
PRR11	NM_018304	-0.415983	0.00037107	0.00663424	-0.267407	0.00958584	0.286349	-0.648799	1.64873e-08	3.85592e-07	9.96701	10.1504	10.2732	10.5444	9.81242	10.0473	10.0413	10.0981	10.2954	10.0577	10.3035	10.313	10.2032	10.5708	10.5773	10.4852	purple
MANF	NM_006010	-0.392975	0.00225214	0.0267656	-0.252863	0.0361191	0.525707	-0.631423	1.48308e-07	2.80676e-06	10.2925	10.4589	10.576	10.8182	10.2057	10.401	10.2708	10.2442	10.5367	10.5959	10.3739	10.6588	10.6953	10.6723	10.9037	10.8786	purple
WDR5	NM_017588	-0.457978	0.000230398	0.00453995	-0.258428	0.0158312	0.364485	-0.614472	1.24235e-07	2.41262e-06	9.78157	9.92589	10.0662	10.3264	9.89615	9.72914	9.71942	10.0662	9.75703	9.95445	10.1633	10.0588	9.97649	10.4257	10.2424	10.3111	purple
TIMM23	NM_006327	-0.517028	0.000359363	0.00647131	-0.314624	0.0129827	0.330406	-0.695803	4.52369e-07	7.60881e-06	8.52375	8.71477	8.86219	9.20276	8.59997	8.59997	8.3713	8.90925	8.66419	8.57087	8.93035	8.86086	8.79536	9.4161	8.98549	9.2067	purple
HSPB11	NM_016126	-0.515406	0.0001316	0.00283822	-0.333004	0.00480974	0.201128	-0.649716	1.5023e-06	2.25132e-05	8.60406	8.75874	8.88684	9.24902	8.81272	8.64917	8.3503	8.90514	8.68422	8.68688	8.88894	8.91332	8.85825	9.34562	9.14142	9.26003	purple
C11orf51	NM_014042	-0.524414	7.66581e-05	0.0018409	-0.342588	0.00314609	0.157004	-0.701811	1.95783e-07	3.62084e-06	8.54294	8.74831	8.87795	9.24965	8.75143	8.61947	8.25793	8.87894	8.63961	8.72638	8.86222	8.93357	8.83808	9.26805	9.26608	9.21483	purple
TUBA3E	NM_207312	-0.843708	0.000209706	0.00420823	-0.622313	0.00504948	0.206621	-1.17225	9.30224e-07	1.45197e-05	5.2304	5.66258	5.87962	6.67388	5.06343	5.74552	4.88224	5.80498	5.26654	5.91622	5.55231	5.72222	6.36432	6.75203	6.6098	6.65982	purple
CHCHD4	NM_144636	-0.409091	0.00155375	0.0199091	-0.276491	0.0169311	0.375199	-0.612119	1.63728e-06	2.42859e-05	8.57154	8.7747	8.85887	9.17909	8.68646	8.56887	8.45929	8.84146	8.79241	8.69025	8.85874	8.79241	8.92548	9.21669	9.2103	9.11028	purple
GSR	NM_000637	-0.358433	0.00152446	0.0196201	-0.261013	0.0107675	0.299338	-0.584949	1.58577e-07	2.98171e-06	11.8268	11.9923	12.0622	12.305	11.8346	11.8977	11.7481	12.0347	12.0004	11.9416	12.0479	12.1324	12.0062	12.2712	12.3369	12.3069	purple
ICT1	NM_001545	-0.358009	0.00349154	0.037489	-0.226794	0.0386404	0.54157	-0.553163	3.12765e-06	4.34573e-05	9.16822	9.34912	9.43329	9.67401	9.15288	9.2316	9.12016	9.43496	9.36605	9.24634	9.40783	9.39566	9.49639	9.84281	9.60099	9.57824	purple
MMACHC	NM_015506	-0.422908	0.000658579	0.0103212	-0.289385	0.00886002	0.27651	-0.657719	1.6191e-07	3.03295e-06	8.92467	9.16623	9.25182	9.56048	8.97807	9.09052	8.70544	9.25495	9.15131	9.09243	9.25315	9.25675	9.24556	9.57438	9.63734	9.46972	purple
RPL22L1	NM_001099645	-0.358024	0.00230768	0.0272404	-0.25759	0.0109273	0.302349	-0.582299	1.44859e-06	2.1755e-05	12.0531	12.2432	12.2991	12.5425	12.2268	12.0902	11.8422	12.3678	12.1883	12.1736	12.3458	12.3292	12.2222	12.6954	12.4876	12.4446	purple
KDM1A	NM_001009999	-0.330003	0.00487202	0.0482326	-0.243758	0.0196314	0.40259	-0.580345	7.07257e-07	1.13646e-05	10.2315	10.4553	10.4871	10.7366	10.3317	10.3157	10.0472	10.56	10.4914	10.3144	10.5914	10.4831	10.3867	10.835	10.7226	10.6522	purple
ILF2	NM_004515	-0.306959	0.00768315	0.0672026	-0.261217	0.0098767	0.288832	-0.564223	6.9615e-07	1.12171e-05	11.6609	11.8605	11.8855	12.1182	11.7026	11.7213	11.5589	11.9703	11.8159	11.7952	11.8765	11.9065	11.8734	12.2527	12.0473	12.0547	purple
HDGF	NM_004494	-0.303463	0.00601398	0.0563564	-0.298756	0.00291168	0.149952	-0.658166	4.05838e-09	1.07272e-07	12.2452	12.5146	12.5339	12.8368	12.1942	12.3678	12.1736	12.5186	12.5441	12.4812	12.472	12.5982	12.5315	12.8605	12.8337	12.8164	purple
BRP44	NM_001143674	-0.484811	3.42549e-05	0.000926475	-0.39543	0.00022543	0.0336382	-0.891937	4.06792e-15	2.69525e-13	10.6115	10.9773	11.0025	11.3987	10.6773	10.5937	10.5635	10.9052	10.9808	11.0459	10.9664	10.9057	11.1353	11.3383	11.4356	11.4222	purple
MAGOHB	NM_018048	-0.353021	0.0127063	0.0962192	-0.312456	0.0150987	0.354217	-0.656506	6.67947e-06	8.54938e-05	8.09188	8.42516	8.42874	8.78362	8.13818	8.31325	7.82422	8.55735	8.42639	8.29173	8.50748	8.47287	8.30586	8.90162	8.77158	8.67766	purple
MSMB	NM_002443	-1.16409	0.000124027	0.00271174	-1.2948	6.66776e-06	0.00253063	-2.25375	5.48012e-11	2.00997e-09	2.86856	4.08788	4.04115	5.51872	2.28529	3.27948	3.0409	4.66847	4.16373	3.43144	3.69163	4.07017	4.36164	5.5051	5.57985	5.47121	purple
DEGS1	NM_003676	-0.542301	2.74478e-06	0.000106135	-0.494117	2.51241e-06	0.00129499	-0.98893	5.34746e-17	4.70321e-15	10.1062	10.5321	10.521	11.0029	10.2382	10.1374	9.94303	10.6084	10.4879	10.5002	10.6149	10.4406	10.5074	11.124	10.9467	10.9381	purple
IDI1	NM_004508	-0.333172	0.00399283	0.0416048	-0.299094	0.00502948	0.20612	-0.682094	4.85895e-09	1.2628e-07	9.65328	9.98826	9.97172	10.2739	9.75008	9.72267	9.48709	10.041	10.0044	9.9194	10.115	9.90343	9.89676	10.3579	10.2731	10.1909	purple
ASRGL1	NM_001083926	-0.495067	0.00266817	0.0304658	-0.465416	0.00144396	0.101074	-1.00376	1.16013e-09	3.39266e-08	7.34034	7.88214	7.89347	8.41045	7.50429	7.44395	7.07278	7.80312	7.75241	8.09089	8.01828	7.77694	7.88518	8.30533	8.47149	8.45452	purple
DCAF6	NM_001198956	-0.26152	0.0179933	0.122422	-0.217449	0.0317048	0.497003	-0.525125	5.08704e-06	6.69017e-05	10.9894	11.2025	11.2068	11.4124	11.0702	11.0734	10.8245	11.1905	11.218	11.199	11.2378	11.2333	11.1492	11.5038	11.365	11.3684	purple
TIMM10	NM_012456	-0.402151	0.000869422	0.0127929	-0.331945	0.00222275	0.129353	-0.669961	1.18149e-08	2.8411e-07	9.10475	9.36049	9.3851	9.7276	9.12754	9.14466	9.04205	9.42564	9.37336	9.28248	9.40165	9.40906	9.3446	9.86658	9.67652	9.63971	purple
CCNB2	NM_004701	-0.35308	0.00203854	0.0246895	-0.283232	0.00587095	0.223666	-0.58055	5.01793e-07	8.35531e-06	10.0225	10.2203	10.2459	10.5363	9.86052	10.1327	10.0742	10.1936	10.2197	10.2475	10.1958	10.2339	10.308	10.6254	10.5329	10.4507	purple
RBX1	NM_014248	-0.309327	0.00892474	0.0747303	-0.264697	0.0119952	0.318735	-0.510512	6.56463e-06	8.424e-05	9.47601	9.66244	9.65507	9.93329	9.50755	9.50291	9.41756	9.76	9.58907	9.63826	9.67854	9.60355	9.68312	10.035	9.92023	9.84461	purple
ACTB	NM_001101	-0.417785	0.000208405	0.00419176	-0.199368	0.0478206	0.587427	-0.555242	3.8093e-07	6.54252e-06	14.8045	14.831	14.823	14.9113	14.9113	14.831	14.6712	14.831	14.831	14.831	14.9113	14.831	14.7266	14.9113	14.9113	14.9113	purple
TBPL1	NM_004865	-0.453701	0.000312779	0.00577848	-0.475942	4.81871e-05	0.0107856	-0.630115	2.93562e-07	5.20057e-06	8.92378	9.08077	9.01672	9.52346	8.9825	8.91188	8.87694	9.05305	9.09243	9.09682	8.93035	9.01254	9.10728	9.71814	9.4541	9.39814	purple
GTF3C6	NM_138408	-0.332239	0.00458795	0.0460311	-0.378244	0.000360403	0.0466081	-0.538937	2.68995e-06	3.80571e-05	9.93816	10.1189	10.0285	10.4099	10.0034	9.95393	9.85718	10.1608	10.115	10.081	10.007	9.99599	10.0825	10.5237	10.3017	10.4045	purple
STK39	NM_013233	-0.414744	0.00056449	0.00917184	-0.783123	1.62272e-13	7.08255e-10	-1.12764	4.36323e-21	6.89545e-19	10.8783	11.5044	11.1244	11.9072	10.8364	11.0416	10.7568	11.3656	11.5913	11.5562	11.1729	11.1122	11.088	11.8037	11.978	11.94	purple
NTAN1	NM_173474	-0.264777	0.0572789	0.2706	-0.47955	0.000308044	0.0417816	-0.701261	2.59072e-06	3.67277e-05	7.90202	8.34695	8.12346	8.64532	7.893	8.13327	7.6798	8.23611	8.43518	8.36956	8.03895	8.16137	8.17005	8.73469	8.59437	8.60689	purple
DBI	NM_001178042	-0.29714	0.00838786	0.0714688	-0.351875	0.000627139	0.0642164	-0.624727	2.2092e-07	4.02183e-06	10.6581	10.9672	10.8436	11.1934	10.8428	10.6851	10.4465	10.9964	10.9591	10.946	10.9317	10.798	10.8012	11.3015	11.1331	11.1458	purple
ENDOD1	NM_015036	-0.439948	0.000177292	0.00367389	-0.573298	8.63906e-08	7.93816e-05	-0.981425	3.79717e-14	2.11798e-12	11.0048	11.4971	11.3357	11.8901	11.2079	11.0949	10.7115	11.4949	11.52	11.4762	11.433	11.2471	11.3269	11.7887	11.9252	11.9566	purple
GPR158	NM_020752	-0.530572	0.000836812	0.0123809	-0.652759	5.44856e-06	0.0022382	-1.20616	1.65445e-14	9.84127e-13	7.38063	8.10075	7.93606	8.63406	7.5306	7.38065	7.23063	8.20966	7.93982	8.15276	8.06001	7.79659	7.95158	8.52831	8.65362	8.72026	purple
MYO1B	NM_001130158	-0.410383	0.00304832	0.0337248	-0.473132	0.000426708	0.0513681	-0.915755	5.26777e-11	1.9382e-09	7.92884	8.44864	8.34799	8.86421	7.90355	7.87719	8.00577	8.49707	8.49278	8.35608	8.53903	8.35523	8.14972	8.87031	8.87694	8.84536	purple
USP43	NM_153210	-0.365476	0.016178	0.114118	-0.438758	0.00156081	0.106029	-0.855979	3.39303e-07	5.92076e-06	7.44013	7.96948	7.87532	8.37914	7.77721	7.28196	7.2612	7.88542	7.93558	8.08743	7.9301	7.837	7.85886	8.48891	8.42605	8.22245	purple
NVL	NM_002533	-0.332071	0.00625214	0.0578109	-0.310088	0.00566295	0.221007	-0.655695	3.40621e-08	7.40565e-07	9.43094	9.74325	9.70592	10.0318	9.54585	9.44703	9.29994	9.86774	9.74992	9.61208	9.85618	9.65336	9.60821	10.1963	9.93513	9.96388	purple
CAB39L	NM_030925	-0.512831	3.00677e-05	0.000828263	-0.546326	1.4235e-06	0.000869479	-1.11335	2.87764e-15	1.92487e-13	9.00978	9.65143	9.55554	10.1147	9.3232	9.12147	8.58469	9.8171	9.54698	9.59021	9.72867	9.43258	9.50536	10.1963	10.0175	10.1303	purple
C18orf45	NM_032933	-0.237942	0.0603721	0.279823	-0.240358	0.0386242	0.54157	-0.578578	6.33033e-06	8.1503e-05	8.69039	9.03294	8.98709	9.26124	8.67274	8.87397	8.52446	9.09703	9.05578	8.946	8.93287	9.05069	8.97772	9.25693	9.29142	9.23538	purple
IQGAP2	NM_006633	-0.293626	0.0706549	0.310205	-0.36658	0.0323294	0.499994	-0.997356	3.33508e-09	8.90298e-08	8.83039	9.49174	9.4138	9.77191	8.52014	9.19881	8.7722	9.11619	9.66875	9.6903	9.01892	9.64858	9.57391	9.41907	9.8019	10.0948	purple
REPS2	NM_001080975	-0.259633	0.041986	0.21995	-0.306616	0.0159777	0.366617	-0.740999	2.07506e-07	3.80741e-06	9.25618	9.73502	9.6582	9.96166	9.38445	9.50715	8.87694	9.62437	9.84709	9.73361	9.48427	9.80238	9.68795	9.76605	10.0381	10.0808	purple
LDLR	NM_000527	-0.218496	0.0603771	0.279823	-0.264446	0.0143629	0.346207	-0.664064	3.40525e-08	7.40565e-07	9.81388	10.2125	10.1481	10.4086	9.63076	9.99067	9.82021	10.0514	10.3218	10.2642	10.2547	10.0638	10.1257	10.3862	10.3853	10.4545	purple
ZNF385B	NM_152520	-0.799083	0.000626166	0.00995426	-0.884304	0.00108891	0.0882171	-1.87203	5.5393e-08	1.15197e-06	5.69798	7.23331	6.97136	8.09106	7.15353	5.28087	4.65954	7.93605	6.94124	6.82265	7.9301	6.81526	6.16871	8.42274	8.06039	7.79004	purple
PRR15L	NM_024320	-0.366784	0.00406002	0.0420289	-0.463798	9.90593e-05	0.0186965	-1.05237	1.4913e-14	8.91637e-13	8.2335	8.94972	8.80049	9.30276	8.23751	8.48123	7.98177	8.99792	8.87894	8.9723	8.67085	8.81654	8.91408	9.34294	9.28069	9.28465	purple
MCCC2	NM_022132	-0.379578	0.000869189	0.0127929	-0.446722	2.52361e-05	0.00683075	-0.999243	1.12366e-11	4.5114e-10	10.4579	11.0952	10.9587	11.4055	10.823	10.5462	10.0045	11.172	11.0902	11.0236	11.1104	10.9149	10.8508	11.4062	11.4378	11.3724	purple
KLK2	NM_001002231	-0.721616	0.00159451	0.0202604	-1.24694	1.3166e-09	1.58523e-06	-2.44769	1.90241e-30	1.35564e-27	8.18115	9.79956	9.36941	10.6037	7.69903	8.82762	8.01678	8.90068	10.1748	10.3232	8.72026	9.76	9.62796	10.0802	10.8562	10.8747	purple
DPP4	NM_001935	-0.431813	0.0120353	0.0926036	-0.664794	6.88422e-05	0.0136577	-1.21813	5.30806e-12	2.26302e-10	9.53932	10.2582	10.0466	10.6639	9.17009	9.94892	9.49895	9.80351	10.5324	10.4386	9.67738	10.2541	10.2084	10.2057	10.9049	10.8811	purple
AADAT	NM_016228	-0.401497	0.0052224	0.0509028	-0.553839	4.14618e-06	0.00180969	-1.02438	4.48985e-11	1.67492e-09	8.7397	9.42931	9.20722	9.77669	9.19598	8.72573	8.2974	9.76295	9.19881	9.32618	9.4403	9.10986	9.07149	9.89526	9.66235	9.77247	purple
NKX3-1	NM_006167	-0.566876	5.88959e-06	0.000203611	-0.922942	7.52991e-17	6.57305e-13	-1.69198	4.46641e-37	1.03969e-33	10.2637	11.3375	10.9581	11.8769	10.4182	10.407	9.96593	11.1729	11.4508	11.3888	11.0558	10.8806	10.9379	11.7296	11.9545	11.9466	purple
TM4SF1	NM_014220	-0.699366	0.0112927	0.0885092	-1.1165	0.0011773	0.0909171	-1.9772	7.54302e-10	2.2843e-08	8.24753	9.52155	9.03659	10.2247	7.16369	9.13735	8.44154	8.58535	9.98889	9.99043	7.71384	9.79166	9.60426	9.25937	10.7047	10.71	purple
UGT2B15	NM_001076	-0.568266	0.0168099	0.11732	-1.29696	8.09221e-08	7.63664e-05	-2.01413	1.0567e-10	3.72018e-09	4.21027	5.92243	5.25006	6.60603	5.19007	4.15163	3.2891	5.99114	5.76387	6.01228	5.39631	5.0106	5.34328	6.2455	6.91279	6.65982	purple
UGT2B17	NM_001077	-0.543421	0.0222236	0.141821	-1.2781	1.2767e-07	0.000114304	-2.01946	9.42985e-11	3.34276e-09	4.21027	5.95301	5.26935	6.61043	5.19007	4.15163	3.2891	6.02841	5.80041	6.03022	5.39631	5.0106	5.40114	6.2455	6.91279	6.67299	purple
SLC2A12	NM_145176	-0.16263	0.309572	0.75339	-0.410841	0.00314754	0.157004	-0.874059	3.88519e-06	5.24727e-05	7.46677	8.28565	7.99721	8.46363	7.92527	7.63179	6.84326	8.44383	8.21976	8.19336	8.05509	7.90863	8.02791	8.41765	8.50068	8.47254	purple
KLK4	NM_004917	-0.0708527	0.50035	0.958626	-0.281099	0.0122458	0.321619	-0.579009	1.1807e-06	1.80581e-05	9.22286	9.71351	9.46186	9.75621	9.29688	9.32202	9.04967	9.68031	9.75929	9.70093	9.52585	9.55727	9.30245	9.75749	9.81466	9.69648	red
ADAMTS1	NM_006988	-0.0366689	0.71893	1	-0.273984	0.00967774	0.286859	-0.582467	2.73682e-07	4.88556e-06	11.4778	11.9764	11.7077	11.9644	11.4983	11.5569	11.3782	11.943	11.9509	12.0353	11.6618	11.7917	11.6696	11.8984	12.0176	11.9771	red
RAB3B	NM_002867	-0.13163	0.307441	0.750029	-0.563249	1.23057e-05	0.00409217	-0.907711	9.0255e-12	3.68158e-10	9.77509	10.4912	10.0496	10.5819	9.82379	9.85391	9.64757	10.3385	10.6307	10.5044	10.0775	10.1569	9.91445	10.2938	10.7401	10.7118	red
TMPRSS2	NM_001135099	-0.149023	0.281775	0.712908	-0.721105	1.79932e-08	1.74519e-05	-1.02371	9.51348e-14	5.01029e-12	9.99345	10.7963	10.2251	10.8984	9.86554	10.1569	9.95787	10.4669	10.9218	11.0001	10.2407	10.2379	10.1968	10.6181	10.975	11.102	red
TRPM8	NM_024080	-0.164452	0.516499	0.967675	-1.60077	1.62694e-06	0.0009468	-2.09236	8.64917e-11	3.08166e-09	5.78339	7.63072	6.27526	7.86192	5.19007	6.08432	6.07578	6.73413	8.13696	8.02107	5.36256	6.70027	6.76294	6.89886	8.31664	8.37027	red
ZMIZ1	NM_020338	-0.128428	0.32736	0.775363	-0.450176	0.000481553	0.0536636	-0.681987	1.25558e-07	2.42886e-06	9.85218	10.3543	10.009	10.4343	9.88661	9.85391	9.81602	10.2041	10.3802	10.4786	10.0893	10.1075	9.8301	10.1685	10.6073	10.5271	red
MAOA	NM_000240	-0.168532	0.147174	0.495381	-0.634107	9.78745e-10	1.26574e-06	-0.947694	1.77866e-13	9.18721e-12	11.4619	12.2149	11.7007	12.3142	11.675	11.5489	11.1618	12.3301	12.1736	12.1411	11.8585	11.6601	11.5835	12.3688	12.2875	12.2863	red
HERC3	NM_014606	-0.105186	0.472484	0.930813	-0.559623	0.000353221	0.0460202	-0.816164	4.85536e-07	8.10977e-06	8.3344	9.00571	8.55305	9.10036	8.34578	8.36002	8.2974	8.78595	9.19548	9.03569	8.60248	8.55022	8.50644	8.69253	9.38824	9.2203	red
ZBTB16	NM_006006	-0.205133	0.35765	0.808394	-0.721967	0.000921476	0.0811214	-1.10471	1.52751e-06	2.28323e-05	6.77854	7.70879	7.20512	7.90208	6.75692	6.81576	6.76294	7.55864	7.7913	7.77644	7.32302	7.13211	7.16022	7.33139	8.11735	8.25751	red
GHR	NM_000163	-0.308337	0.0210133	0.136455	-0.923128	2.36902e-12	5.5146e-09	-1.54555	1.5804e-24	3.97e-22	7.55608	8.82694	8.18633	9.13151	7.75964	7.65696	7.25163	8.78595	8.87559	8.81929	8.30604	8.15213	8.10081	9.03569	9.16003	9.19881	red
NAV3	NM_014903	-0.562839	0.00274409	0.0311089	-1.50974	3.49023e-14	2.03114e-10	-2.30605	2.5035e-22	4.60078e-20	6.536	8.52086	7.46871	9.05498	7.27438	6.73413	5.5995	9.00314	8.28	8.27944	8.05509	7.23483	7.11622	9.48676	8.85055	8.82762	red
ARHGEF26	NM_015595	-0.42741	0.000419822	0.00731848	-0.959157	2.41488e-18	2.81068e-14	-1.54069	6.418e-25	1.69771e-22	10.7616	11.8531	11.2983	12.2212	11.0401	10.9373	10.3074	11.881	11.8073	11.8711	11.3383	11.3356	11.2209	12.0692	12.282	12.3125	red
C1orf116	NM_023938	-0.41287	0.00206201	0.0249304	-1.11007	1.90708e-21	5.30165e-17	-1.71666	2.06948e-38	1.03228e-34	9.51994	10.7818	10.0739	11.1453	9.61867	9.6553	9.28586	10.526	10.884	10.9355	10.115	10.049	10.0577	10.9353	11.2258	11.2749	red
MALT1	NM_006785	-0.18459	0.185477	0.564828	-0.550842	9.99275e-05	0.018759	-0.857471	6.27394e-09	1.58859e-07	8.9427	9.56704	9.19774	9.73879	8.8417	9.21786	8.76852	9.28374	9.79337	9.624	8.99209	9.35301	9.24812	9.44703	9.83859	9.93074	red
SPG20	NM_001142295	-0.365295	0.00599377	0.0562442	-0.740397	1.65415e-10	2.75039e-07	-0.957077	1.68657e-11	6.63924e-10	9.02871	9.65789	9.21845	9.96913	9.39257	9.0002	8.69336	9.9194	9.55911	9.49515	9.38301	9.11995	9.1524	10.165	9.84325	9.89915	red
KCNN2	NM_021614	-0.194466	0.159449	0.520375	-0.578474	5.94183e-05	0.0120623	-0.780871	5.80947e-08	1.20243e-06	8.07218	8.67843	8.24594	8.8683	8.19223	8.08828	7.93605	8.68688	8.64325	8.70518	8.49765	8.23751	8.00265	9.04859	8.70504	8.85129	red
ARHGAP6	NM_013427	-0.119412	0.297757	0.736368	-0.526026	1.73503e-06	0.000993148	-0.697861	3.09858e-09	8.31616e-08	9.50053	10.0491	9.60937	10.1398	9.32084	9.63141	9.54936	10.0088	10.0575	10.081	9.54424	9.70882	9.57504	10.0892	10.1702	10.16	red
GRIN3A	NM_133445	-0.0795092	0.555285	1	-1.23628	5.74871e-15	4.01455e-11	-1.33389	2.69263e-15	1.81503e-13	7.26336	8.49829	7.38081	8.63677	7.14098	7.25316	7.39593	8.11957	8.68155	8.69374	7.34534	7.36065	7.43643	8.40513	8.74585	8.75933	red
PMEPA1	NM_199171	-0.123997	0.366729	0.820331	-0.923246	3.2811e-12	7.16038e-09	-1.02002	9.36676e-14	4.94047e-12	9.22743	10.0449	9.25814	10.1576	9.14525	9.26977	9.26726	9.65968	10.1801	10.2948	9.22725	9.25133	9.29583	9.83448	10.3567	10.2817	red
MAFB	NM_005461	-0.168728	0.169762	0.539213	-0.71085	3.11365e-09	3.62398e-06	-0.818744	1.06963e-11	4.31772e-10	8.8916	9.5109	8.93371	9.65614	8.82036	8.9573	8.89714	9.37058	9.49977	9.66235	8.76606	9.00259	9.03247	9.59923	9.68355	9.68562	red
ST6GALNAC1	NM_018414	-0.333442	0.0751529	0.323565	-1.47701	3.75684e-13	1.09315e-09	-1.58495	2.12483e-13	1.09268e-11	7.39554	8.6566	7.5217	8.99668	6.92812	7.87113	7.38737	8.26174	8.89235	8.8157	7.10079	7.72124	7.74306	8.4838	9.22767	9.27857	red
RHOU	NM_021205	-0.24694	0.073211	0.317983	-0.772784	1.30942e-08	1.34474e-05	-0.925698	4.5849e-12	1.96914e-10	8.58932	9.27849	8.67855	9.49272	8.66475	8.53545	8.56774	9.4814	9.2112	9.14287	8.95299	8.55628	8.52636	9.77881	9.35657	9.34279	red
INSIG1	NM_005542	-0.169905	0.177995	0.554073	-0.53329	5.95822e-06	0.00236413	-0.657335	1.80894e-07	3.36151e-06	10.5679	10.961	10.5955	11.1056	10.4566	10.6579	10.5893	10.6707	11.1481	11.0643	10.5932	10.5816	10.6115	10.8739	11.2392	11.2037	red
ALPK2	NM_052947	-0.232431	0.416197	0.873949	-2.19409	2.44892e-10	3.43973e-07	-1.62068	1.94245e-06	2.84022e-05	3.34282	4.79949	2.98235	5.28636	3.56068	2.82427	3.64351	4.58269	4.75877	5.05701	2.98656	2.82427	3.13623	5.05342	5.50849	5.29718	red
ELOVL7	NM_024930	-0.13676	0.254707	0.675559	-0.605615	2.62869e-07	0.000203969	-0.627336	1.25785e-06	1.91124e-05	9.92077	10.3422	9.86477	10.4613	9.84957	9.77741	10.1353	10.1154	10.4949	10.4163	9.95669	9.88959	9.74803	10.2708	10.5633	10.5497	red
SLC45A3	NM_033102	-0.0530534	0.743171	1	-0.949866	5.93309e-07	0.000414332	-1.03287	6.6993e-08	1.36476e-06	9.19112	10.0541	9.20619	10.0628	9.19881	9.29809	9.07646	9.49271	10.2054	10.4641	9.10466	9.18125	9.33266	9.36133	10.3923	10.4349	red
CHRNA2	NM_000742	0.0784041	0.849086	1	-2.06979	3.56016e-07	0.000258979	-2.08605	9.46405e-07	1.47393e-05	2.96662	5.25837	3.21657	5.23368	3.43144	3.42253	2.0459	4.95698	5.50034	5.3178	3.56844	3.2891	2.79216	4.25825	5.54659	5.89621	red
MYBPC1	NM_002465	0.138509	0.282768	0.714629	-0.983544	1.61419e-13	7.08255e-10	-0.969553	6.16369e-12	2.59443e-10	8.24392	9.38528	8.21039	9.2159	8.21462	8.38918	8.12796	9.6992	9.24663	9.21001	8.17044	8.27185	8.18887	9.47981	9.0576	9.11028	red
DUSP27	NM_001080426	1.30277	9.53833e-09	7.16236e-07	-0.898168	0.000219195	0.0332767	0.42523	0.0606317	0.183918	6.64505	7.55578	5.4111	6.37707	6.99008	6.52168	6.42338	7.30054	7.53331	7.83351	5.36256	5.43793	5.43281	5.98853	6.6098	6.53288	blue
THBS1	NM_003246	0.67463	1.48939e-06	6.07536e-05	-0.50819	8.68721e-05	0.0168517	0.573603	0.000173924	0.00147292	10.7679	10.836	9.62456	10.1223	10.3459	10.73	11.2278	10.6418	10.9601	10.9062	9.42726	9.80671	9.63971	9.91415	10.1939	10.2587	blue
LAPTM5	NM_006762	2.60126	6.87093e-07	3.21529e-05	-0.26673	1	1	2.58527	4.78368e-06	6.34378e-05	3.86037	3.96909	1.25317	1.67098	2.90512	3.74708	4.92891	3.61464	4.75877	3.53385	0.666667	1.5708	1.52206	1.24373	1.72331	2.0459	blue
PLEKHG1	NM_001029884	1.89626	1.01586e-06	4.41729e-05	-0.176408	0.767757	1	1.96951	8.43523e-06	0.000105379	4.52008	4.57642	2.58814	2.89314	3.77062	4.67709	5.11253	4.42594	4.66376	4.63957	2.77363	3.0409	1.9499	2.44515	3.58781	2.64645	blue
SPATA18	NM_145263	1.12257	1.13969e-07	6.62138e-06	0.0114122	0.974226	1	1.31172	3.15855e-08	6.94941e-07	7.19569	7.04359	5.92274	6.06856	7.09828	6.85701	7.63179	7.03973	7.02125	7.06978	5.49543	6.26356	6.00923	5.91805	6.39143	5.89621	blue
TRPV6	NM_018646	0.78477	1.34877e-06	5.60653e-05	-0.116254	0.456805	1	0.902105	4.74813e-08	1.00418e-06	9.92071	9.76591	8.85106	8.9947	9.48709	9.87149	10.4036	9.47303	9.95877	9.86592	8.61345	8.94254	8.9972	8.73469	9.17792	9.07149	blue
PLEKHA6	NM_014935	0.571331	4.78241e-06	0.000171094	-0.0742483	0.521088	1	0.712027	1.11721e-07	2.18542e-06	10.7308	10.5455	9.8632	9.94134	10.4926	10.5885	11.1114	10.4635	10.556	10.617	9.88536	9.86303	9.84122	9.85391	10.0028	9.96729	blue
WSB1	NM_015626	0.485914	0.000388427	0.00687765	-0.0181154	0.892647	1	0.542809	7.51918e-06	9.51258e-05	9.98652	9.86975	9.34637	9.39193	9.85415	9.88454	10.2209	9.68355	10.0161	9.90961	9.42008	9.38975	9.22927	9.41907	9.39487	9.36184	blue
CLGN	NM_001130675	1.13156	1.35941e-10	1.46502e-08	-0.0257084	0.948073	1	1.23802	3.04798e-16	2.46931e-14	11.4193	11.1837	10.0474	10.078	11.0531	11.3922	11.8127	10.7318	11.5015	11.3178	9.64459	10.2968	10.2008	9.82603	10.1436	10.2643	blue
EPB41L5	NM_001184939	0.534133	0.000255548	0.00493255	-0.0152325	0.987673	1	0.613056	8.37232e-07	1.31995e-05	10.0077	9.8637	9.2956	9.32059	9.85415	10.0316	10.1372	9.73518	10.072	9.78392	9.17792	9.36219	9.34668	9.14031	9.32185	9.49961	blue
MFSD4	NM_181644	1.17062	2.9649e-07	1.53598e-05	-0.028007	0.970411	1	1.58128	1.19033e-08	2.85767e-07	7.29752	6.93589	5.79777	5.93474	6.71553	7.17127	8.00577	6.91564	7.20766	6.68439	5.67451	6.02841	5.69039	5.69432	6.07414	6.03577	blue
PLA2G4C	NM_001159322	1.21601	0.000386609	0.00684893	0.138419	0.773233	1	1.62945	6.87201e-06	8.7701e-05	5.14623	4.80385	3.79455	3.92178	4.53656	5.10368	5.79845	4.506	4.75877	5.14679	3.13623	4.15163	4.09579	4.15163	3.74708	3.86664	blue
FOXN4	NM_213596	1.18442	7.15656e-05	0.00173532	-0.150605	0.72518	1	1.50313	2.93979e-06	4.11417e-05	5.779	5.4897	4.24626	4.58384	5.47871	5.41359	6.4447	5.10949	5.68087	5.67874	4.07017	4.90576	3.76286	4.25825	4.64834	4.84493	blue
C22orf23	NM_032561	0.759902	0.00011274	0.00253479	-0.048642	0.830156	1	1.0266	3.81448e-07	6.54754e-06	7.57294	7.32118	6.51984	6.68038	7.38999	7.40992	7.91891	7.4349	7.45885	7.06978	6.65865	6.55363	6.34723	6.85309	6.48963	6.69843	blue
FEZ1	NM_005103	0.971227	1.67668e-05	0.000506879	-0.131358	0.519118	1	1.30647	1.6654e-10	5.6512e-09	7.49363	7.11331	6.08295	6.35432	7.45927	7.24282	7.77878	6.89886	7.45885	6.98222	6.10856	6.00802	6.13227	6.48605	6.3611	6.2158	blue
GCNT3	NM_004751	1.88358	0.000424971	0.00738244	-0.414967	0.81881	1	2.68661	1.29943e-07	2.49572e-06	4.24349	3.43656	1.30401	1.78051	3.77062	3.90643	5.05342	2.82427	3.95157	3.53385	1.38997	1	1.52206	1.24373	1.72331	2.37448	blue
IRS1	NM_005544	0.558759	0.00168196	0.0211408	0.0064683	0.951567	1	0.832648	4.756e-06	6.31187e-05	8.20749	7.94152	7.34864	7.44116	7.97015	8.10107	8.55124	7.87827	7.87521	8.07107	7.00084	7.43027	7.61481	7.2524	7.54428	7.52679	blue
KRT75	NM_004693	2.04473	1.70437e-05	0.000514804	0.231462	0.538157	1	2.80894	2.06903e-07	3.79833e-06	6.37717	5.68668	4.17461	4.39386	4.12533	6.91132	8.09487	3.76286	6.69136	6.60583	2.50752	5.04477	4.97155	3.76286	4.71864	4.70009	blue
NFIL3	NM_005384	0.629894	0.000491942	0.00829412	0.0223406	0.903261	1	0.907276	2.58241e-07	4.62173e-06	8.50481	8.18762	7.59892	7.66312	8.29668	8.31325	8.90451	7.98398	8.33657	8.24232	7.72862	7.68147	7.38668	7.8502	7.55922	7.57995	blue
MICALL1	NM_033386	0.643575	2.98916e-05	0.000825731	-0.0108075	0.971486	1	0.901016	1.8321e-08	4.24776e-07	10.1994	9.88979	9.2318	9.26212	9.85415	10.026	10.7181	9.61036	9.964	10.095	9.1707	9.3128	9.2119	9.09073	9.46025	9.23538	blue
AKR1C2	NM_001354	1.78551	0.000591284	0.00950547	0.513923	0.470694	1	2.50996	1.22944e-06	1.8697e-05	4.11027	3.47312	2.00915	2.07145	3.09456	4.22382	5.01245	2.82427	3.95157	3.64351	0	3.0409	2.98656	2.44515	1.72331	2.0459	blue
ZNF641	NM_152320	0.51704	0.0010699	0.0150091	0.0588843	0.683155	1	0.694649	3.40516e-06	4.68471e-05	8.58765	8.38432	7.90608	7.91774	8.52014	8.46141	8.78141	8.38362	8.49639	8.27296	8.01828	7.92821	7.77175	7.93763	7.88493	7.93065	blue
AKNA	NM_030767	0.99878	1.95469e-06	7.74709e-05	0.0781021	0.639884	1	1.38987	1.23018e-08	2.94007e-07	8.90734	8.52083	7.65488	7.66695	8.20555	8.73469	9.78179	7.99175	8.74927	8.82147	7.40171	7.71249	7.85045	7.57843	7.80819	7.61424	blue
PNRC1	NM_006813	0.796832	0.000175862	0.00365294	0.104831	0.552811	1	1.04179	1.47356e-06	2.21206e-05	7.71318	7.44739	6.83076	6.8197	7.41055	7.49287	8.23611	7.11497	7.63253	7.59468	6.78707	6.9097	6.79553	6.83009	6.83105	6.79797	blue
C11orf85	NM_001037225	0.869843	0.000209212	0.00420072	0.187556	0.444717	1	1.1928	8.49282e-07	1.33638e-05	6.58574	6.3097	5.66437	5.61955	6.94033	6.50703	6.30986	6.54734	6.35154	6.03022	5.76387	5.79643	5.43281	5.98853	5.34328	5.52684	blue
NRF1	NM_001040110	0.865451	6.34955e-10	6.22773e-08	0.134433	0.298442	1	1.15744	9.27555e-17	7.9969e-15	9.71173	9.37681	8.61642	8.54254	9.54585	9.54805	10.0413	9.28625	9.50366	9.3405	8.72323	8.6196	8.50644	8.62332	8.52446	8.47983	blue
PIRT	NM_001101387	2.62824	0.000174649	0.00363422	0.205754	1	1	3.43669	2.91556e-07	5.1729e-06	3.63011	2.80791	0.507352	0.333333	3.09456	3.13623	4.65954	1.82707	3.43144	3.16522	0	0	1.52206	0	0	1	blue
BEX4	NM_001080425	0.986211	6.22604e-08	3.83412e-06	0.150447	0.35039	1	1.2242	9.41115e-12	3.83441e-10	8.71614	8.43568	7.61034	7.54404	8.36111	8.68109	9.10622	8.21724	8.66689	8.42291	7.6798	7.59406	7.55717	7.4384	7.72984	7.46389	blue
IFRD1	NM_001007245	0.637751	1.66282e-06	6.66597e-05	0.0240757	0.77358	1	0.794124	4.07181e-10	1.30676e-08	10.5815	10.3576	9.72275	9.69956	10.407	10.473	10.8646	10.2132	10.4598	10.3997	9.65866	9.85032	9.65928	9.56499	9.76303	9.77066	blue
SMOX	NM_175839	1.05118	2.79698e-05	0.000778185	0.185523	0.481237	1	1.30634	1.20661e-07	2.35369e-06	6.71634	6.42986	5.62885	5.64045	6.36239	6.67123	7.11539	6.1287	6.73951	6.42138	5.39631	6.14696	5.34328	5.72435	5.69666	5.50034	blue
TCEA1	NM_006756	0.623703	3.99194e-06	0.000145649	-0.00645599	0.963409	1	0.781233	7.87177e-08	1.57965e-06	10.783	10.5721	9.93238	9.94805	10.4049	10.7181	11.226	10.3676	10.7238	10.6248	9.81099	9.9769	10.0092	9.956	9.96729	9.92085	blue
ERRFI1	NM_018948	0.552064	0.000115188	0.00257162	0.0567813	0.654534	1	0.668446	2.07404e-06	3.02124e-05	9.21062	9.06639	8.54318	8.53715	9.13704	9.00291	9.49191	9.10815	9.18531	8.90572	8.67085	8.54545	8.41325	8.4838	8.62754	8.50009	blue
GADD45A	NM_001924	1.22957	4.19786e-11	4.95192e-09	0.135047	0.467537	1	1.5589	8.47258e-14	4.48238e-12	8.13064	7.8121	6.73148	6.70402	7.893	7.88493	8.61398	7.75087	7.9492	7.73623	6.64206	6.70027	6.8521	6.67612	6.76294	6.67299	blue
ATF3	NM_001040619	1.49817	8.49934e-16	3.12391e-13	0.170894	0.157093	0.868288	1.80446	1.32654e-19	1.70289e-17	10.7272	10.3391	9.0824	8.93437	10.2445	10.4698	11.4672	9.8322	10.7759	10.4091	9.04357	9.24693	8.95669	8.76772	9.00302	9.03236	blue
GHITM	NM_014394	0.480944	6.77512e-05	0.00165532	0.031282	0.764203	1	0.554595	2.03859e-06	2.97208e-05	13.2748	13.1326	12.7066	12.6501	13.154	13.2192	13.4511	13.1547	13.1787	13.0644	12.6734	12.7244	12.722	12.7076	12.6455	12.5972	blue
CSTA	NM_005213	0.912335	6.71656e-05	0.00164346	0.175369	0.429604	1	1.09176	2.68779e-07	4.80541e-06	8.71774	8.47987	7.71328	7.58964	8.31103	8.77904	9.06316	8.15054	8.73469	8.55438	7.06459	8.15213	7.92312	6.96995	7.95247	7.84648	blue
PDE10A	NM_006661	1.25469	3.33277e-13	6.68794e-11	0.289459	0.147745	0.852017	1.52979	1.2997e-20	1.89882e-18	8.72653	8.43674	7.40848	7.24423	8.80858	8.53967	8.83134	8.6248	8.47719	8.20822	7.86559	7.27475	7.0851	7.39969	6.98765	7.34534	blue
TOM1L1	NM_005486	0.485046	7.27543e-05	0.00175804	0.0645435	0.524178	1	0.564666	6.98242e-07	1.12404e-05	10.4969	10.3669	9.90683	9.84632	10.4231	10.4625	10.6049	10.3702	10.433	10.2974	9.91595	9.90929	9.89526	9.78079	9.88329	9.87489	blue
ETV5	NM_004454	1.59074	3.47196e-06	0.000129381	0.19596	0.602323	1	1.846	3.45944e-08	7.51669e-07	5.60288	5.29447	4.09538	3.97366	5.26654	5.37906	6.16304	4.74667	5.69882	5.43793	4.43597	3.98354	3.86664	3.43144	3.98354	4.506	blue
GFPT1	NM_002056	0.813568	8.79577e-07	3.91238e-05	0.0409238	0.669351	1	0.918624	5.74243e-09	1.47433e-07	11.8798	11.6661	10.9202	10.8536	11.477	11.8397	12.3225	11.323	11.9477	11.7275	10.7348	11.1347	10.8912	10.5815	11.0056	10.9737	blue
HERPUD1	NM_001010989	0.705731	1.39375e-06	5.74783e-05	0.0204036	0.792636	1	0.837744	3.23923e-10	1.05018e-08	11.218	11.0109	10.2988	10.2543	11.0756	11.1723	11.4062	10.8296	11.1213	11.0816	10.2044	10.404	10.288	9.94303	10.4361	10.3837	blue
KLHDC7B	NM_138433	3.37066	8.47283e-19	5.37902e-16	0.614784	0.163331	0.883192	4.0023	8.26288e-22	1.38045e-19	7.52519	6.88861	3.99766	3.9041	6.5045	7.37426	8.69681	5.87028	7.28121	7.51433	2.28529	5.20169	4.506	3.76286	3.58781	4.36164	blue
CCDC80	NM_199511	1.96078	1.5147e-05	0.000468041	0.0753135	0.912261	1	1.94463	3.82875e-07	6.56524e-06	5.12709	4.85751	3.47274	3.4066	4.59142	5.01535	5.77452	3.44106	5.61061	5.52087	3.2891	3.56844	3.56068	3.0409	3.0409	4.13799	blue
CCL20	NM_001130046	0.935958	2.54516e-12	3.75205e-10	-0.033234	0.811611	1	1.01119	1.40038e-17	1.33487e-15	10.9444	10.7888	9.7957	9.83438	10.8003	10.9476	11.0852	10.6403	10.9399	10.7862	9.70093	9.8681	9.81808	9.71551	9.93291	9.85472	blue
SERPINB8	NM_002640	1.57309	9.94663e-12	1.35667e-09	0.222224	0.426809	1	1.86445	1.63328e-09	4.62227e-08	6.91063	6.71	5.37719	5.3538	6.42402	6.56375	7.74412	6.61422	6.77382	6.74196	4.93797	5.43793	5.75568	5.58409	5.18014	5.29718	blue
TNFSF18	NM_005092	1.28303	3.97048e-07	1.97208e-05	0.234285	0.45155	1	1.50223	5.06312e-09	1.31246e-07	6.50165	6.32826	5.32452	5.2343	6.56014	6.28615	6.65865	6.40313	6.41136	6.17028	5.25598	5.31645	5.40114	5.65953	5.34328	4.70009	blue
ZFAND1	NR_033193	0.50226	7.82126e-05	0.00187051	0.0582349	0.562392	1	0.523546	3.48744e-06	4.77907e-05	10.3008	10.2197	9.74783	9.69503	10.3375	10.2904	10.2745	10.1329	10.3194	10.2069	9.75118	9.75451	9.73781	9.64288	9.71616	9.72604	blue
TGM1	NM_000359	2.91882	3.87214e-26	2.25339e-22	0.459854	0.161811	0.878821	3.28363	1.024e-23	2.38367e-21	7.32899	6.99406	4.61852	4.3544	6.84084	7.0387	8.10744	6.69029	7.28982	7.00207	4.30819	4.57582	4.97155	4.43597	4.19126	4.43597	blue
CCR2	NM_001123041	3.50489	3.30434e-06	0.000124062	0.289457	1	1	3.85394	7.54816e-07	1.20444e-05	3.21679	2.9057	0.222222	0	1	3.99083	4.65954	1.04875	4.23692	3.43144	0.666667	0	0	0	0	0	blue
ERMAP	NM_001017922	0.69113	1.55493e-05	0.000478358	0.170794	0.338812	1	0.7483	1.54076e-06	2.30007e-05	8.43515	8.37493	7.79985	7.73238	8.54765	8.33799	8.41981	8.6108	8.33189	8.1821	8.10967	7.88493	7.40494	7.92138	7.66896	7.60679	blue
BCL11B	NM_022898	2.47876	8.98999e-19	5.45504e-16	0.484993	0.0809831	0.703426	2.54599	4.53963e-24	1.08569e-21	7.30663	7.15711	5.28136	4.93445	7.30129	6.97951	7.63911	6.65465	7.54232	7.27438	4.93797	5.37623	5.52988	4.60541	5.18014	5.0178	blue
C6orf81	NM_145028	1.08603	4.76469e-05	0.001226	0.263758	0.349534	1	1.1997	6.91123e-06	8.81693e-05	5.74224	5.67973	4.92341	4.75574	5.78263	5.78565	5.65845	5.87028	5.44669	5.72222	4.89311	5.04477	4.83234	4.87246	4.33416	5.0606	blue
SH3PXD2A	NM_014631	1.09985	1.25505e-09	1.16289e-07	0.255447	0.0855495	0.716917	1.16367	1.19162e-08	2.85767e-07	8.98792	8.90169	8.09196	7.90314	8.38985	8.93263	9.64129	8.57588	9.20101	8.92817	8.02299	8.30586	7.94703	7.84193	7.96993	7.89756	blue
TES	NM_015641	1.11296	5.72518e-19	3.84435e-16	0.200686	0.0525928	0.61274	1.16235	1.28286e-20	1.88208e-18	11.2072	11.0888	10.1507	9.95633	11.1316	11.0221	11.4679	11.0321	11.2242	11.01	10.1969	10.1755	10.0796	9.98521	9.95101	9.93277	blue
FBXO42	NM_018994	0.76165	1.17661e-06	4.99193e-05	0.176275	0.188572	0.914369	0.816559	6.46809e-07	1.05315e-05	9.04406	8.96134	8.36617	8.24123	8.82036	8.81559	9.49622	8.81397	9.11783	8.95221	8.28872	8.39654	8.41325	8.15835	8.23829	8.32705	blue
CEBPG	NM_001806	0.678187	8.2634e-07	3.72782e-05	0.110932	0.279918	1	0.679473	2.31742e-08	5.25096e-07	11.1679	11.0866	10.5016	10.382	11.0416	11.072	11.39	10.8871	11.2462	11.1267	10.4161	10.5397	10.549	10.2604	10.3952	10.4903	blue
MAPK6	NM_002748	0.678744	1.15157e-07	6.67929e-06	0.0836981	0.404045	1	0.675999	1.05507e-08	2.56367e-07	11.8358	11.7473	11.137	11.0278	11.7537	11.7504	12.0033	11.6782	11.8316	11.7321	11.0436	11.1582	11.2091	10.9364	10.9451	11.2019	blue
IGFBP3	NM_000598	1.09943	7.7281e-07	3.54589e-05	0.256918	0.206038	0.936525	1.22011	2.66032e-08	5.94309e-07	7.41407	7.28111	6.49288	6.34855	7.13008	7.28196	7.83015	7.12752	7.60679	7.10902	6.50575	6.77191	6.201	6.43821	6.12139	6.48605	blue
ZNF605	NM_001164715	0.629015	2.65459e-05	0.000744702	0.144087	0.285885	1	0.702794	7.65759e-07	1.21813e-05	9.11021	9.01564	8.49646	8.38509	9.14525	8.93263	9.25277	9.05902	9.09028	8.89763	8.48721	8.56298	8.43918	8.46372	8.14972	8.54181	blue
LARP6	NM_018357	1.89724	1.27291e-16	5.22895e-14	0.435415	0.0640511	0.652394	2.18197	2.84201e-16	2.31856e-14	8.12417	7.86251	6.40944	6.08799	7.71664	7.82664	8.82922	7.61424	8.09659	7.87671	6.06832	6.42531	6.73468	5.65953	6.45748	6.14696	blue
MTHFD2	NR_027405	0.681602	2.5054e-08	1.70076e-06	0.0957676	0.344372	1	0.720438	5.01364e-10	1.57429e-08	12.0965	11.9905	11.3816	11.2464	12.1862	12.0171	12.0863	12.0307	12.0525	11.8881	11.3574	11.3826	11.4049	11.0805	11.3479	11.3107	blue
ENC1	NM_003633	0.754068	4.06721e-06	0.000147932	0.204417	0.197863	0.927354	0.837812	1.65468e-06	2.45024e-05	9.78971	9.68023	9.08813	8.94484	9.21614	9.8556	10.2974	9.37058	9.86786	9.80225	8.56298	9.38119	9.32022	8.69668	9.04268	9.09516	blue
ICA1L	NM_138468	0.98442	2.74676e-05	0.000766044	0.306919	0.20039	0.930799	1.15359	4.91048e-06	6.48484e-05	6.48156	6.35257	5.72792	5.57413	6.20286	6.33214	6.9097	6.50703	6.52045	6.03022	5.88779	5.57985	5.71611	5.72435	5.47121	5.52684	blue
WARS	NM_004184	0.961586	2.5803e-14	7.15049e-12	0.18483	0.0768011	0.690794	1.0437	1.24086e-16	1.04908e-14	12.0931	11.9384	11.1341	10.9247	11.9294	11.9653	12.3845	11.8689	12.0617	11.8847	11.0721	11.1139	11.2162	10.8039	10.9843	10.986	blue
SLC16A1	NM_003051	0.562816	6.77923e-05	0.00165532	0.101467	0.333164	1	0.560813	3.87719e-06	5.24119e-05	12.0577	11.9689	11.5013	11.3742	11.8784	11.9833	12.3114	11.7315	12.1411	12.0342	11.3853	11.5424	11.5762	11.2489	11.4622	11.4116	blue
ASS1	NM_000050	1.24179	4.064e-12	5.83962e-10	0.291371	0.0651803	0.653569	1.34315	1.07277e-17	1.03475e-15	9.76711	9.58758	8.63938	8.38503	9.42963	9.83184	10.0399	9.23315	9.8393	9.6903	8.34158	8.75173	8.82485	8.05022	8.58439	8.52049	blue
ZC3H6	NM_198581	0.756359	1.29146e-05	0.000404794	0.207574	0.195933	0.924381	0.818107	8.23278e-07	1.30074e-05	8.28495	8.19836	7.64068	7.50856	8.10654	8.28018	8.46812	8.15054	8.31375	8.13078	7.79659	7.63911	7.48633	7.45629	7.379	7.69038	blue
IL2RB	NM_000878	3.71274	1.94045e-11	2.46381e-09	0.58143	0.399384	1	4.06857	4.37732e-12	1.88462e-10	5.14352	4.71013	2.00305	1.2564	4.04789	4.93797	6.4447	3.27948	5.61061	5.24031	1.92307	2.56403	1.52206	0	1.72331	2.0459	blue
TRAK2	NM_015049	0.550987	1.77838e-05	0.000532097	0.12052	0.241611	0.969359	0.547611	2.72043e-06	3.84572e-05	10.7636	10.708	10.2418	10.114	10.6376	10.7316	10.9216	10.6438	10.8184	10.6617	10.2082	10.3077	10.2094	9.97995	10.1566	10.2056	blue
ATF6	NM_007348	0.574346	1.994e-05	0.000586065	0.156235	0.164224	0.885249	0.57201	9.18351e-07	1.43472e-05	9.99916	9.94294	9.50649	9.37576	9.93145	9.9774	10.0886	9.80633	10.0917	9.93074	9.4549	9.51142	9.55315	9.30245	9.48565	9.33917	blue
HEG1	NM_020733	0.989378	6.39199e-06	0.000218171	0.339888	0.130894	0.82239	1.06872	7.88335e-06	9.92296e-05	7.03927	6.97601	6.34853	6.15666	6.61681	7.02696	7.47404	6.83679	7.10902	6.98222	6.71835	6.12626	6.201	5.98853	6.42402	6.05742	blue
CAPN5	NM_004055	1.39061	1.46686e-13	3.18126e-11	0.394831	0.0188334	0.394807	1.4511	2.5779e-18	2.68694e-16	9.34498	9.20655	8.22877	7.87178	9.10552	9.23565	9.69379	8.84536	9.38453	9.38975	7.94683	8.36956	8.36993	7.55837	7.95785	8.0991	blue
CALCA	NM_001033952	2.91235	1.83404e-20	1.77887e-17	0.935793	0.012494	0.323989	3.39546	2.29864e-15	1.55848e-13	6.57144	6.25073	4.29691	3.55132	5.66586	6.39873	7.64973	5.93824	6.35154	6.46242	3.69163	4.36675	4.83234	3.0409	4.0792	3.53385	blue
COPB1	NM_016451	0.511765	6.41424e-05	0.00157945	0.122036	0.247034	0.978311	0.521572	3.85654e-06	5.21933e-05	11.9513	11.866	11.4553	11.3097	11.8748	11.9122	12.067	11.7816	11.9802	11.8361	11.3079	11.5216	11.5364	11.1937	11.3203	11.4153	blue
GTPBP2	NM_019096	1.67588	4.3667e-22	6.62922e-19	0.398825	0.00370083	0.174624	1.83579	2.14776e-22	3.98902e-20	11.9989	11.7694	10.5118	10.1006	11.5315	11.863	12.6021	11.3984	12.0724	11.8374	10.2219	10.757	10.5564	9.77039	10.2269	10.3044	blue
HBP1	NM_012257	0.56365	2.03804e-05	0.000597499	0.142555	0.206547	0.936525	0.633164	7.63252e-08	1.53694e-06	10.0202	9.90322	9.45085	9.32616	9.93405	9.9752	10.1515	9.83682	10.041	9.83184	9.32714	9.58386	9.44156	9.23547	9.31893	9.42409	blue
SIAH1	NM_001006610	0.894933	5.71835e-12	8.05111e-10	0.220267	0.060172	0.639951	1.04439	8.25823e-15	5.13998e-13	10.0179	9.83466	9.1225	8.93726	9.88439	9.81466	10.3547	9.79052	9.93895	9.7745	9.21211	9.09703	9.05837	8.92249	9.0153	8.87397	blue
BEX2	NM_001168399	1.43659	2.26637e-19	1.64986e-16	0.305555	0.0129729	0.330406	1.62864	3.71472e-28	1.70667e-25	10.5527	10.2634	9.14424	8.87373	10.262	10.415	10.9811	9.9029	10.5216	10.3656	9.02904	9.17441	9.22927	8.73469	9.00302	8.88349	blue
RNF41	NM_194358	0.630777	1.96532e-07	1.07185e-05	0.132502	0.208461	0.936859	0.704106	4.76869e-10	1.50414e-08	10.8215	10.6889	10.1525	10.0237	10.8546	10.755	10.8548	10.7148	10.7482	10.6037	10.2379	10.1002	10.1194	9.93999	10.1087	10.0223	blue
FIBIN	NM_203371	3.96999	4.55532e-21	6.11762e-18	0.75801	0.189547	0.916043	4.67851	2.24603e-25	6.87935e-23	6.57856	5.83819	2.75158	2.10655	5.94711	6.31453	7.47404	5.26654	6.42402	5.82401	1.92307	3.19544	3.13623	1.9499	1.72331	2.64645	blue
PTPDC1	NM_152422	1.25075	3.5801e-15	1.15536e-12	0.24571	0.0590736	0.639951	1.48424	1.78587e-16	1.47766e-14	9.81699	9.55206	8.55313	8.36056	9.38653	9.63385	10.4306	9.29638	9.8194	9.54041	8.51957	8.59437	8.54545	8.31922	8.3129	8.44955	blue
SLC9A1	NM_003047	0.528023	1.34413e-05	0.000419418	0.11622	0.264881	0.991087	0.600405	1.19086e-06	1.81816e-05	10.7557	10.6284	10.182	10.0706	10.6793	10.5362	11.0517	10.5921	10.6844	10.6086	10.289	10.2094	10.0477	10.0603	10.065	10.0865	blue
MOCOS	NM_017947	1.01097	7.49392e-13	1.24012e-10	0.18759	0.0935952	0.742455	1.17912	2.1456e-17	1.98196e-15	10.8084	10.5686	9.73964	9.54579	10.5542	10.7145	11.1566	10.4222	10.7586	10.525	9.71104	9.80453	9.70335	9.3482	9.64679	9.64237	blue
RAB39B	NM_171998	1.70924	3.95661e-13	6.97742e-11	0.397333	0.0879173	0.72641	2.04333	6.11791e-20	8.31202e-18	7.88331	7.50203	6.21915	5.93318	7.68028	7.75241	8.21724	7.27877	7.7913	7.436	6.01045	6.0893	6.55772	5.54901	6.05235	6.19819	blue
SPIRE1	NM_001128626	1.11723	1.55769e-10	1.65319e-08	0.203857	0.10988	0.781072	1.32279	5.00266e-14	2.71239e-12	10.0811	9.80989	8.93169	8.75176	9.58446	10.0072	10.6517	9.41339	10.1352	9.88104	8.846	9.10031	8.84876	8.61713	8.69629	8.94185	blue
S100P	NM_005980	1.80457	3.42297e-23	6.64e-20	0.348247	0.0896428	0.729921	2.2608	1.01972e-31	9.62315e-29	11.3027	10.8021	9.27066	8.93707	11.3536	10.9899	11.5645	10.8736	10.8548	10.6779	9.64459	9.11389	9.05351	9.59013	8.59089	8.63019	blue
MAP1LC3B	NM_022818	1.15762	2.13356e-16	8.56291e-14	0.217974	0.0571877	0.631906	1.3928	4.36433e-21	6.89545e-19	10.4903	10.1793	9.2397	9.05783	10.2642	10.2452	10.9614	9.98064	10.4231	10.1342	9.32563	9.2832	9.11028	9.04859	9.0664	9.05849	blue
DDIT3	NM_001195056	1.68362	1.57036e-25	5.48323e-22	0.331465	0.00660368	0.236653	2.08013	6.35983e-34	8.88264e-31	11.1434	10.6673	9.33101	9.03126	10.7423	10.9686	11.7194	10.3248	11.0104	10.6666	9.18089	9.50233	9.30982	8.89223	9.12341	9.07813	blue
TLCD2	NM_001164407	1.28034	3.16237e-13	6.3827e-11	0.337571	0.044773	0.573245	1.62034	1.82194e-19	2.27202e-17	8.9227	8.54803	7.60616	7.35976	8.57625	8.85224	9.33961	8.43866	8.79016	8.41526	7.39739	7.85572	7.56536	7.28982	7.36347	7.42599	blue
TNFRSF9	NM_001561	2.19951	6.06578e-07	2.88162e-05	0.477034	0.266119	0.991235	2.63479	8.43022e-09	2.0744e-07	5.67641	5.12352	3.80996	3.46689	4.59142	5.66399	6.77382	3.76286	5.7837	5.82401	3.2891	3.98354	4.15723	2.77363	3.98354	3.64351	blue
CTAGE5	NM_005930	1.20955	4.39508e-16	1.68641e-13	0.300234	0.0184516	0.391481	1.52954	4.38905e-27	1.5638e-24	10.2415	9.8581	8.93839	8.68103	10.0644	10.0513	10.6089	9.65659	10.063	9.85472	8.81272	9.05578	8.94667	8.54032	8.76532	8.73747	blue
C4orf34	NM_174921	0.764368	1.36603e-06	5.67154e-05	0.198053	0.140632	0.841921	0.904677	8.31407e-10	2.49401e-08	9.60296	9.40104	8.83103	8.67504	9.34917	9.52693	9.93277	9.18125	9.59297	9.42891	8.67085	8.93603	8.8862	8.47751	8.86994	8.67766	blue
B4GALT1	NM_001497	0.559425	3.53084e-05	0.000949087	0.0985292	0.337868	1	0.637262	4.94877e-07	8.25196e-06	11.9057	11.7379	11.2822	11.1474	11.713	11.8555	12.1485	11.606	11.8734	11.7345	11.2506	11.3763	11.2198	10.9506	11.2749	11.2168	blue
NBR2	NR_003108	1.19971	2.00329e-12	3.0021e-10	0.361264	0.0292937	0.480888	1.48808	3.34502e-18	3.45557e-16	8.78604	8.47913	7.60799	7.3318	8.69668	8.58498	9.07646	8.48689	8.5625	8.38799	7.67341	7.52835	7.62222	7.12201	7.47404	7.39934	blue
ALPK1	NM_001102406	1.21455	5.36437e-13	9.18175e-11	0.34709	0.0236889	0.439116	1.47433	1.21057e-16	1.02596e-14	9.01898	8.7377	7.86144	7.58644	8.64246	8.9573	9.45719	8.6108	8.90548	8.69681	7.83112	7.9209	7.83229	7.57843	7.46519	7.71569	blue
GAB2	NM_012296	1.10924	4.44479e-07	2.1859e-05	0.354436	0.0794951	0.697946	1.35593	2.37602e-08	5.37328e-07	7.5922	7.35906	6.66117	6.42242	7.14098	7.41837	8.21724	7.11497	7.65923	7.30297	6.46966	6.93499	6.57885	6.29199	6.59361	6.38166	blue
SERPINA3	NM_001085	2.64494	2.90757e-13	5.90254e-11	0.775716	0.0458813	0.577727	3.23514	1.36285e-15	9.55557e-14	7.4672	6.88783	5.05065	4.39641	6.42402	7.46158	8.516	6.08432	7.49074	7.08842	3.89638	5.64263	5.61295	3.26681	4.94146	4.98096	blue
NUPR1	NM_001042483	0.95343	1.9136e-15	6.55069e-13	0.267707	0.0094121	0.284403	1.10105	7.37361e-21	1.11456e-18	11.7743	11.5519	10.8347	10.5732	11.8277	11.5857	11.9096	11.5315	11.571	11.5532	10.8351	10.8336	10.8353	10.4905	10.648	10.5812	blue
CBLB	NM_170662	1.01304	3.01235e-09	2.55297e-07	0.34448	0.0384838	0.54157	1.20839	4.06031e-14	2.23266e-12	8.55642	8.33095	7.64556	7.39377	8.56679	8.44233	8.66014	8.28645	8.44233	8.26408	7.80312	7.72862	7.40494	7.26417	7.49877	7.41837	blue
C5orf28	NM_022483	0.858759	1.2885e-08	9.35353e-07	0.2851	0.0397337	0.547507	1.02837	1.4651e-12	6.66106e-11	9.12414	8.92809	8.33172	8.095	9.14841	8.90837	9.31565	8.93238	9.0213	8.8306	8.29302	8.34136	8.36078	7.95829	8.16172	8.165	blue
AARS	NM_001605	0.639257	7.22063e-07	3.35269e-05	0.160779	0.122305	0.810402	0.630493	1.2664e-07	2.4471e-06	13.7846	13.6539	13.212	13.0415	13.5971	13.7364	14.0201	13.5884	13.6974	13.6759	13.1164	13.2607	13.259	12.8949	13.1054	13.1242	blue
ZNF558	NM_144693	0.688623	1.8491e-05	0.000549958	0.254619	0.0960255	0.749623	0.809999	2.94553e-07	5.21548e-06	8.39179	8.26051	7.80567	7.63679	8.2745	8.3068	8.59406	8.25105	8.25751	8.27296	7.75549	7.99175	7.66977	7.68445	7.58682	7.63911	blue
APOL6	NM_030641	1.60239	1.27597e-19	1.01257e-16	0.503113	0.00364209	0.172552	1.87862	1.06201e-26	3.63551e-24	8.72592	8.41708	7.30872	6.9116	8.5575	8.58965	9.0306	8.37585	8.5625	8.3129	7.20766	7.29678	7.42172	6.85309	6.85309	7.02862	blue
ZNF841	NM_001136499	0.618978	0.000126242	0.00274984	0.200657	0.171654	0.895438	0.726097	2.23354e-06	3.22667e-05	8.50147	8.38075	7.94132	7.80495	8.40063	8.41042	8.69336	8.49247	8.49965	8.15013	7.98602	8.02299	7.81494	7.72703	7.81313	7.87471	blue
XPOT	NM_007235	0.584989	9.96664e-06	0.000322526	0.114974	0.28697	1	0.628644	2.84253e-07	5.05875e-06	12.7789	12.6655	12.205	12.0668	12.728	12.7116	12.897	12.618	12.7133	12.6651	12.0936	12.2545	12.267	11.854	12.1776	12.1688	blue
KIAA1199	NM_018689	1.41156	2.78995e-09	2.39942e-07	0.410358	0.0756144	0.687531	1.63838	1.34028e-09	3.89015e-08	7.00063	6.79299	5.86649	5.60506	6.40876	7.0048	7.58834	6.58978	7.07189	6.71729	5.76387	5.82635	6.00923	5.54901	5.50849	5.75768	blue
FAAH2	NM_174912	0.957565	1.36179e-07	7.7569e-06	0.316376	0.0774108	0.692355	1.10617	2.73427e-10	8.92449e-09	8.00638	7.85961	7.2064	7.00083	8.05509	7.95829	8.00577	7.86041	7.91531	7.80312	7.25091	7.32267	7.04563	7.26417	6.94033	6.79797	blue
SLC31A1	NM_001859	0.713355	3.90665e-08	2.51666e-06	0.156911	0.145802	0.850057	0.772602	1.61665e-10	5.51061e-09	11.858	11.7124	11.1275	10.9352	11.7816	11.8387	11.9537	11.7057	11.8003	11.6313	11.0769	11.1623	11.1433	10.7089	11.0448	11.0517	blue
DAPK1	NM_004938	0.870783	2.9833e-05	0.000824764	0.33971	0.113296	0.78788	1.05862	3.55213e-06	4.86095e-05	6.94555	6.80892	6.27986	6.0851	7.23735	6.59361	7.0057	7.03973	6.72973	6.6573	6.30041	6.27334	6.26583	6.3598	6.05235	5.84316	blue
EIF4G3	NM_001198801	0.483527	0.000116796	0.00260009	0.150118	0.150166	0.856255	0.527038	3.44056e-06	4.72411e-05	10.9894	10.8834	10.5035	10.3525	10.9946	10.8885	11.0852	10.8239	10.9845	10.8419	10.5369	10.6121	10.3617	10.2478	10.399	10.4105	blue
PBRM1	NM_018313	0.544211	5.44275e-05	0.00137514	0.123559	0.24044	0.966952	0.564648	6.83854e-06	8.73697e-05	11.8176	11.7065	11.2909	11.1288	11.6656	11.7532	12.0342	11.606	11.8235	11.69	11.2712	11.3675	11.2341	10.9092	11.2341	11.2432	blue
FAM129A	NM_052966	1.78401	5.13535e-18	2.54902e-15	0.440587	0.0150909	0.354217	2.0484	9.46787e-24	2.23371e-21	12.1332	11.7817	10.4372	9.91668	11.8465	12.0074	12.5458	11.5098	12.0087	11.8265	10.1096	10.639	10.5631	9.22011	10.288	10.2419	blue
CALCOCO2	NM_005831	0.582115	6.71513e-07	3.14728e-05	0.179632	0.0768288	0.690865	0.639555	1.30602e-08	3.10219e-07	11.0614	10.9515	10.4921	10.3093	11.1299	11.0215	11.0328	11.0054	10.9551	10.8941	10.4829	10.5302	10.4633	10.2556	10.3459	10.3264	blue
ESRP1	NM_001034915	0.814136	2.73456e-11	3.39795e-09	0.244688	0.0206671	0.414197	0.905207	5.83896e-15	3.74778e-13	11.4973	11.3428	10.7307	10.4839	11.5181	11.3981	11.5757	11.3273	11.3853	11.3157	10.7362	10.796	10.6598	10.3325	10.5591	10.56	blue
FAM167A	NM_053279	2.06538	7.305e-12	1.00818e-09	0.622274	0.0714883	0.6772	2.45363	1.88879e-15	1.30081e-13	6.19634	5.82636	4.43152	3.86844	5.92245	6.18456	6.48203	5.80498	5.85009	5.82401	4.13799	4.79493	4.36164	3.26681	3.74708	4.59142	blue
SLC25A36	NM_001104647	0.888119	7.33869e-13	1.22398e-10	0.284988	0.00826342	0.265105	1.03084	1.4812e-17	1.40254e-15	11.0355	10.8392	10.1886	9.90155	11.1273	10.8339	11.1452	10.8171	10.8825	10.818	10.2646	10.1685	10.1329	9.89059	9.78486	10.0292	blue
C14orf101	NM_017799	0.640404	7.59908e-06	0.000254398	0.248907	0.06631	0.657956	0.751377	2.93941e-08	6.4959e-07	9.0884	8.95307	8.52547	8.34103	9.15288	8.98058	9.13175	8.97054	8.95393	8.93474	8.47616	8.64822	8.45204	8.41325	8.41649	8.19336	blue
LRRC8D	NM_018103	0.675822	2.8166e-08	1.86264e-06	0.212161	0.0436533	0.567086	0.763304	2.80952e-11	1.07802e-09	11.2959	11.1514	10.6344	10.4188	11.3	11.2571	11.3305	11.1805	11.192	11.0816	10.6436	10.6234	10.6363	10.2808	10.4495	10.526	blue
ARHGAP26	NM_015071	0.933564	3.9137e-08	2.51666e-06	0.303199	0.0306457	0.488833	1.02489	6.99005e-13	3.34345e-11	9.83616	9.66192	9.03435	8.75756	9.57902	9.86581	10.0636	9.35913	9.92385	9.70279	8.81763	9.27857	9.00685	8.50434	8.79448	8.97386	blue
YPEL5	NM_001127401	0.689237	1.2638e-05	0.000398268	0.24224	0.0787427	0.695889	0.761442	4.21705e-08	9.00042e-07	8.82687	8.71845	8.26195	8.07119	8.78811	8.79536	8.89714	8.64353	8.86331	8.64852	8.24652	8.33657	8.20276	8.07149	7.9849	8.15719	blue
SLC6A9	NM_001024845	1.54113	7.21165e-22	1.0492e-18	0.470997	0.00207476	0.123619	1.74412	1.94476e-28	9.30209e-26	10.5621	10.3083	9.1928	8.71041	10.5114	10.376	10.7991	10.2518	10.2946	10.3785	9.1612	9.30992	9.10728	8.23032	8.93287	8.96805	blue
ATF4	NM_001675	0.693617	6.44458e-09	5.0117e-07	0.185874	0.0675571	0.663542	0.80787	1.96787e-12	8.85467e-11	13.1633	13.0473	12.5466	12.3071	13.2142	13.0471	13.2287	13.1117	13.0228	13.0074	12.5669	12.5364	12.5364	12.1699	12.3642	12.3873	blue
VEGFA	NM_001025366	1.57655	3.5074e-13	6.88799e-11	0.449448	0.00581838	0.222735	1.70203	8.24903e-16	6.04608e-14	12.861	12.6057	11.563	11.0728	12.2708	12.8036	13.5087	12.0029	12.8899	12.9242	11.1423	11.9007	11.6461	10.5852	11.2715	11.3617	blue
SARS	NM_006513	0.916207	1.56627e-14	4.48167e-12	0.291984	0.00563548	0.220846	1.01239	5.18707e-19	6.13955e-17	12.5977	12.4326	11.7841	11.4711	12.593	12.5441	12.6559	12.473	12.4347	12.3902	11.7194	11.7715	11.8614	11.3477	11.5327	11.5329	blue
PDCD4	NM_145341	0.490582	2.03288e-05	0.000596487	0.152647	0.128984	0.816781	0.528697	2.25991e-06	3.26341e-05	11.6752	11.5752	11.1953	11.0195	11.7375	11.6891	11.5991	11.6348	11.5738	11.5172	11.1641	11.3002	11.1215	11.0186	10.9664	11.0734	blue
ZNF711	NM_021998	1.60295	3.32552e-09	2.81155e-07	0.587591	0.0497708	0.594781	1.86454	4.87132e-12	2.08702e-10	6.04169	5.79725	4.85015	4.42334	6.0319	5.97404	6.11914	5.96435	5.80041	5.62699	4.98244	4.73565	4.83234	4.25825	4.42035	4.59142	blue
CTDSP2	NM_005730	0.575965	3.91473e-06	0.000143432	0.195584	0.0561975	0.625318	0.624612	5.43579e-08	1.13247e-06	11.2025	11.0856	10.6629	10.4683	11.0716	11.2223	11.3136	10.9943	11.1578	11.1046	10.6355	10.7135	10.6397	10.3809	10.5109	10.5131	blue
ERN1	NM_001433	1.56368	6.58882e-13	1.11141e-10	0.496291	0.0122234	0.321619	1.86031	1.18191e-18	1.32697e-16	9.87172	9.51182	8.45851	7.92957	9.45614	9.86052	10.2985	9.18953	9.74337	9.60255	8.26192	8.65085	8.46277	7.24107	8.26102	8.28663	blue
ITGAX	NM_000887	3.41514	7.60404e-07	3.5074e-05	0.872962	0.213886	0.94286	3.14426	1.67561e-06	2.47597e-05	3.83909	3.32632	1.83403	1.12109	2.28529	3.90643	5.32556	0	5.29137	4.68759	1.38997	3.19544	0.916667	0	1.72331	1.63997	blue
CALCOCO1	NM_020898	0.661463	5.95623e-06	0.000205711	0.271828	0.0376555	0.537397	0.79942	1.05787e-08	2.56613e-07	9.12173	8.95399	8.52939	8.31788	8.96604	9.05294	9.34622	8.941	9.04378	8.87718	8.53512	8.52084	8.53221	8.24456	8.34905	8.36002	blue
CCDC48	NM_024768	1.08508	1.9083e-10	2.00991e-08	0.42461	0.00858602	0.271065	1.3101	6.74269e-16	5.04143e-14	8.81822	8.56148	7.87486	7.54473	8.64246	8.70062	9.11158	8.42121	8.48906	8.77416	7.6798	7.90863	8.03613	7.53497	7.66896	7.43027	blue
IRF6	NM_006147	0.684358	4.48554e-07	2.19974e-05	0.233055	0.0411184	0.555839	0.79018	1.62657e-10	5.53557e-09	10.3438	10.1702	9.7033	9.48026	10.13	10.3775	10.5239	10.0222	10.329	10.1593	9.55062	9.80238	9.75689	9.3554	9.58027	9.50512	blue
SVIL	NM_003174	1.0773	2.6278e-14	7.22479e-12	0.393665	0.00411626	0.18419	1.30862	6.68146e-23	1.39699e-20	9.51843	9.26172	8.53219	8.20424	9.46262	9.38445	9.70823	9.4516	9.28625	9.0473	8.65675	8.60437	8.33546	8.20135	8.19697	8.21441	blue
MRAS	NM_012219	0.784245	0.000889148	0.0130502	0.261171	0.157443	0.868674	0.877967	2.97635e-06	4.16034e-05	7.88104	7.7134	7.24736	7.04336	7.81363	7.90423	7.92527	7.27877	8.00401	7.85742	7.18908	7.20766	7.34534	6.66059	7.17504	7.29445	blue
LPO	NM_006151	1.71624	1.2965e-07	7.40916e-06	0.441059	0.208366	0.936859	2.11861	1.4473e-11	5.75573e-10	6.20166	5.76183	4.58952	4.09066	6.01399	6.04881	6.54217	5.41095	5.80041	6.07414	4.13799	4.90576	4.72481	3.0409	4.33416	4.89693	blue
ALDH2	NM_000690	0.783935	5.40823e-11	6.21181e-09	0.28973	0.010034	0.290386	0.964655	2.96385e-17	2.69618e-15	10.3082	10.0872	9.54609	9.28972	10.3699	10.2632	10.2916	10.1178	10.0446	10.0991	9.64679	9.5341	9.45736	9.31875	9.34828	9.20212	blue
EFNA1	NM_004428	0.46654	0.000176146	0.00365592	0.186434	0.0977118	0.755827	0.556894	1.79973e-06	2.64817e-05	10.2213	10.0859	9.76107	9.60168	10.2221	10.1072	10.3346	10.0443	10.053	10.1603	9.89385	9.73781	9.65155	9.73755	9.54041	9.52708	blue
CYP4F11	NM_021187	0.83927	8.62052e-05	0.00202832	0.315373	0.104928	0.770595	1.04695	1.85335e-06	2.72133e-05	7.91461	7.69575	7.19047	6.94061	7.57142	7.83176	8.34066	7.54168	7.87521	7.67036	7.03692	7.37426	7.16022	6.52526	7.23809	7.05847	blue
TRIB3	NM_021158	1.46855	3.96695e-15	1.25922e-12	0.450269	0.00407247	0.183246	1.80467	2.54395e-22	4.65064e-20	12.096	11.6605	10.6616	10.1978	11.6981	11.9537	12.6362	11.2038	11.8065	11.9713	10.2796	10.7302	10.975	9.7769	10.3923	10.4242	blue
NFE2L1	NM_003204	0.847133	2.44506e-10	2.5409e-08	0.248426	0.016929	0.375199	0.988709	2.3606e-15	1.59739e-13	13.2406	12.9808	12.4249	12.1454	13.1242	13.0948	13.5028	12.8164	13.1033	13.0228	12.3558	12.4843	12.4347	12.0059	12.2486	12.1816	blue
SEL1L	NM_005065	0.689563	5.69935e-06	0.000198607	0.218947	0.0738687	0.684521	0.804956	7.35207e-10	2.23034e-08	11.6467	11.4243	10.9546	10.7107	11.5136	11.5821	11.8445	11.1842	11.5764	11.5122	10.74	11.0982	11.0256	10.4295	10.7993	10.9032	blue
PACSIN2	NM_001184970	0.426697	0.00032756	0.00600075	0.145438	0.146525	0.850878	0.515039	5.43917e-06	7.11043e-05	11.5597	11.4024	11.0813	10.9193	11.5342	11.4234	11.7217	11.3645	11.3574	11.4853	11.0531	11.0843	11.1065	10.8874	10.9398	10.9308	blue
CLCN3	NM_173872	0.562049	1.92269e-05	0.000568455	0.205686	0.0542115	0.619997	0.692076	9.57631e-09	2.34139e-07	11.7471	11.5317	11.1557	10.9211	11.5936	11.7174	11.9304	11.4407	11.6711	11.4832	11.0482	11.2437	11.1754	10.7554	11.0168	10.9911	blue
CCPG1	NM_004748	1.16046	1.07368e-11	1.45429e-09	0.437275	0.00193575	0.119841	1.50171	2.52776e-20	3.57562e-18	11.1247	10.6997	9.97555	9.52785	10.7692	11.057	11.5479	10.347	10.95	10.802	9.68312	10.1039	10.1396	9.31647	9.40783	9.85924	blue
ERAP1	NM_001040458	0.591154	2.3176e-05	0.000662222	0.256861	0.0396643	0.547113	0.764383	1.03188e-08	2.51081e-07	9.40866	9.19714	8.8332	8.6221	9.25315	9.31078	9.66205	9.14738	9.26883	9.17522	8.88103	8.80909	8.80949	8.627	8.53496	8.70434	blue
TMEM136	NM_001198670	0.603271	0.000257048	0.00494596	0.283471	0.0756699	0.687531	0.805791	7.55083e-07	1.20444e-05	8.16517	7.96406	7.61345	7.42585	8.13194	8.06001	8.30354	8.03387	7.9492	7.9091	7.53149	7.63911	7.66977	7.51477	7.40003	7.36276	blue
KRTAP5-1	NM_001005922	0.93097	0.000185378	0.00381655	0.39861	0.092515	0.738534	1.20696	1.3246e-06	2.0022e-05	6.36822	6.11342	5.65292	5.40862	6.40876	6.04881	6.6471	6.02841	5.93184	6.38	5.67451	5.67128	5.61295	5.65953	5.3122	5.25413	blue
ESYT1	NM_001184796	0.601993	3.23077e-06	0.000122043	0.182706	0.0761674	0.688588	0.73686	1.24958e-08	2.98439e-07	12.0052	11.784	11.3684	11.1502	11.7853	11.902	12.3284	11.6568	11.9138	11.7813	11.3116	11.3952	11.3984	11.0323	11.2432	11.175	blue
TMCO3	NM_017905	0.521645	0.000154981	0.00328365	0.176633	0.114915	0.791729	0.663525	3.74458e-07	6.44722e-06	11.0196	10.8143	10.442	10.2591	10.7993	10.9412	11.3184	10.635	10.9432	10.8646	10.2595	10.5375	10.529	10.085	10.322	10.3703	blue
HCG18	NR_024052	0.464053	0.000255895	0.00493379	0.183895	0.103544	0.769485	0.612891	2.86591e-07	5.09517e-06	9.86544	9.68117	9.36016	9.20144	9.74573	9.80417	10.0464	9.67156	9.72301	9.64894	9.43283	9.42613	9.22153	9.14991	9.19653	9.2579	blue
XDH	NM_000379	1.61191	0.000197488	0.00401146	0.574936	0.126126	0.81376	1.90657	1.51751e-06	2.27119e-05	5.55598	5.09166	4.31608	3.91504	4.49721	5.97404	6.19668	4.00445	6.03022	5.24031	3.2891	4.68759	4.97155	3.0409	4.42035	4.28388	blue
DYRK1B	NM_004714	0.913897	1.19126e-07	6.86391e-06	0.366836	0.0168797	0.375168	1.20674	9.33428e-15	5.76859e-13	8.81153	8.4755	7.91825	7.62753	8.64246	8.74246	9.04967	8.35344	8.33189	8.74117	7.76783	7.96863	8.01828	7.53497	7.64638	7.70125	blue
TSPYL2	NM_022117	0.93692	2.11993e-11	2.68194e-09	0.361249	0.00364146	0.172552	1.27371	2.42927e-24	6.01582e-22	10.0824	9.6985	9.0864	8.75647	10.0424	9.96874	10.2362	9.59139	9.74662	9.75749	9.12016	9.14841	8.99063	8.59938	8.78653	8.88349	blue
MANBA	NM_005908	0.486935	0.000155213	0.00328459	0.189687	0.089325	0.729921	0.667675	9.64021e-08	1.9082e-06	10.0911	9.87103	9.539	9.36853	9.93645	9.97039	10.3664	9.79735	9.96102	9.85472	9.6087	9.60099	9.40731	9.38453	9.28673	9.43431	blue
INPP5K	NM_001135642	0.461139	0.000684138	0.0106595	0.21014	0.0905252	0.732021	0.630051	1.08614e-06	1.67291e-05	9.3347	9.138	8.84917	8.68965	9.20747	9.27435	9.52229	9.17123	9.19548	9.0473	8.82948	8.83881	8.87922	8.72149	8.75341	8.59406	blue
PYGB	NM_002862	0.675566	1.49861e-07	8.41268e-06	0.242801	0.0262858	0.458647	0.920133	6.72788e-13	3.22689e-11	12.2484	11.9375	11.4764	11.216	12.0327	12.1761	12.5364	11.7914	11.9968	12.0243	11.3669	11.4595	11.6029	11.1414	11.3284	11.1781	blue
HIST2H2BE	NM_003528	0.622016	1.47726e-07	8.33304e-06	0.268378	0.0178946	0.385273	0.86646	7.36644e-13	3.49951e-11	11.1359	10.8567	10.4245	10.1783	11.2677	10.9578	11.1823	10.9943	10.726	10.8498	10.6047	10.3654	10.3035	10.3204	10.1161	10.0984	blue
COL16A1	NM_001856	2.73023	2.43388e-19	1.73437e-16	1.11661	0.000584671	0.0614908	3.77835	1.4841e-29	9.77739e-27	9.47812	8.4194	6.80655	5.85437	8.67274	9.18089	10.5807	7.62222	8.68999	8.946	5.84616	7.10959	7.46389	5.16779	6.09634	6.29898	blue
STX16	NM_001001433	0.381903	0.000913725	0.0133324	0.17165	0.0992053	0.760807	0.521176	3.05061e-06	4.25223e-05	10.7107	10.5299	10.2628	10.1028	10.6868	10.6355	10.8098	10.6403	10.4879	10.4614	10.3358	10.2871	10.1654	10.1328	10.0717	10.1038	blue
NADKD1	NM_001085411	0.646762	7.71583e-07	3.54589e-05	0.24087	0.0265501	0.460532	0.836425	1.39503e-11	5.56053e-10	12.178	11.8973	11.4776	11.2076	11.942	12.2034	12.3887	11.7671	12.0228	11.902	11.3369	11.5842	11.5118	11.0785	11.3037	11.2404	blue
ZMAT3	NM_152240	0.506009	0.00139049	0.018284	0.229558	0.0724898	0.679862	0.650059	1.99804e-06	2.91784e-05	9.49631	9.29233	9.00723	8.8032	9.26842	9.54405	9.67645	9.09052	9.45357	9.33292	8.90937	9.12684	8.98549	8.57437	8.88998	8.94527	blue
VPS37D	NM_001077621	1.31615	6.53885e-05	0.0016056	0.581253	0.0678633	0.664629	1.84228	3.45643e-06	4.74403e-05	5.76944	5.34876	4.77507	4.3872	4.89693	5.57985	6.83154	4.74667	5.52684	5.77279	4.30819	4.79493	5.22207	4.15163	4.64834	4.36164	blue
BIRC3	NM_001165	0.812811	3.78817e-07	1.89772e-05	0.355077	0.00568534	0.221007	1.08847	1.10036e-16	9.39392e-15	9.56633	9.21272	8.75959	8.45206	9.5174	9.42384	9.75775	8.93697	9.34535	9.35584	8.70531	8.7889	8.78456	8.41325	8.3933	8.54964	blue
SDSL	NM_138432	0.54777	0.000135389	0.00291094	0.281149	0.0553177	0.623113	0.796943	5.32984e-08	1.11505e-06	9.58404	9.32733	8.98229	8.76152	9.70124	9.3128	9.73809	9.56522	9.18147	9.2353	9.09725	8.76643	9.0832	9.06791	8.68646	8.53017	blue
TPD52L1	NM_003287	0.408182	0.00118195	0.0161022	0.185987	0.0878866	0.72641	0.554799	1.21813e-06	1.85492e-05	10.0439	9.85417	9.59208	9.42999	9.95306	10.006	10.1725	9.79525	9.93303	9.83422	9.59079	9.55091	9.63453	9.43529	9.4406	9.41408	blue
OFD1	NM_003611	0.68889	0.000123233	0.00270574	0.36421	0.0600721	0.639951	0.993599	1.91065e-08	4.42107e-07	8.06998	7.76281	7.39787	7.1668	8.13194	7.87113	8.20686	7.84673	7.7913	7.65039	7.78585	7.32267	7.0851	7.39969	6.99994	7.10079	blue
LINC00174	NR_026873	0.601937	5.90176e-05	0.00147089	0.291171	0.0524305	0.611461	0.86903	2.2224e-09	6.15382e-08	8.85749	8.58003	8.21686	8.00193	8.88858	8.67411	9.00978	8.69629	8.42639	8.61741	8.44641	8.06624	8.13792	8.10379	8.00445	7.89756	blue
ITPR1	NM_001099952	0.867958	5.28358e-05	0.0013427	0.336629	0.0487717	0.590486	1.17541	3.29553e-08	7.21992e-07	9.31605	8.94868	8.46152	8.16867	8.66903	9.34242	9.93668	8.44955	9.26883	9.12764	8.13028	8.63081	8.62346	7.77621	8.43111	8.29869	blue
SLFN5	NM_144975	0.787467	2.05454e-07	1.10707e-05	0.274064	0.0184253	0.391481	1.08239	3.21851e-12	1.41005e-10	10.7008	10.3357	9.82476	9.5441	10.2689	10.7247	11.1088	10.1258	10.5908	10.2903	9.78338	9.87477	9.81613	9.31875	9.70823	9.60531	blue
TMIE	NM_147196	2.2161	2.49948e-05	0.000708397	0.745136	0.225195	0.951986	2.96594	2.36962e-08	5.36576e-07	4.53558	3.72594	2.63689	2.0159	3.43144	4.57582	5.5995	2.56403	4.51801	4.09579	1.92307	3.19544	2.79216	1.9499	1.72331	2.37448	blue
CEBPB	NM_005194	0.890914	1.65859e-06	6.66432e-05	0.347341	0.028342	0.473541	1.22071	2.42588e-14	1.40008e-12	9.1594	8.76415	8.23098	7.93604	9.05107	8.95008	9.47706	8.43866	8.82381	9.02997	7.99595	8.30151	8.39549	7.69205	8.06039	8.05569	blue
SV2B	NM_014848	2.26891	0.000210204	0.0042158	0.746583	0.34568	1	3.61353	1.58953e-09	4.52335e-08	4.3638	3.19368	1.62356	0.896241	3.56068	4.07017	5.46055	3.27948	3.61464	2.68691	1.38997	2.56403	0.916667	0	1.04875	1.63997	blue
NCKAP5L	NM_001037806	1.11547	3.72976e-06	0.000137666	0.391952	0.0554196	0.623113	1.51133	1.28394e-12	5.87569e-11	7.80302	7.32809	6.692	6.39998	7.50429	7.76634	8.13843	6.89886	7.40069	7.68473	6.42838	6.88469	6.76294	6.12466	6.623	6.45228	blue
IL8	NM_000584	1.53484	1.64422e-05	0.000501409	0.518704	0.136654	0.833816	2.23686	7.14477e-08	1.44371e-06	6.31708	5.669	4.78015	4.36538	5.42322	6.10204	7.42599	5.0606	6.2455	5.70091	4.07017	5.43793	4.83234	3.43144	5.00516	4.65954	blue
TTC21A	NM_145755	0.776865	0.000133482	0.00287347	0.328758	0.0940806	0.743889	1.08912	2.95324e-07	5.22647e-06	7.08259	6.79044	6.36113	6.15559	6.86752	7.02696	7.35329	6.89886	6.78807	6.68439	6.46966	6.30986	6.30385	6.10204	6.16655	6.19819	blue
LOC388692	NR_027002	1.20894	1.62566e-08	1.15608e-06	0.532735	0.0245809	0.445625	1.70204	1.07263e-14	6.53629e-13	7.52453	7.07081	6.32854	5.98613	7.77721	7.12242	7.67395	7.50586	6.89886	6.80771	6.85309	5.90271	6.22982	6.03022	5.81961	6.10856	blue
N4BP2L1	NM_001079691	1.21396	9.43223e-05	0.00218736	0.451052	0.202781	0.933823	1.72827	9.17551e-09	2.25145e-07	5.83528	5.37513	4.6455	4.33127	5.99028	5.61419	5.90138	5.80498	5.03954	5.28087	4.84493	4.36675	4.72481	4.74132	4.71864	3.53385	blue
SLC35D2	NM_007001	0.613192	0.000952416	0.0137704	0.246668	0.139374	0.839593	0.822144	1.57598e-06	2.34763e-05	7.944	7.70868	7.35239	7.208	7.82073	7.93605	8.07523	7.63911	7.87521	7.61171	7.29911	7.39876	7.35929	7.36347	7.08927	7.17127	blue
AIG1	NM_016108	0.417978	0.00296051	0.0329736	0.163376	0.199686	0.929906	0.569797	5.84096e-06	7.57329e-05	9.28068	9.09317	8.80398	8.69708	9.29142	9.17522	9.3754	9.01275	9.12784	9.13891	8.79879	8.71602	8.89714	8.76049	8.69629	8.63446	blue
VGLL4	NM_001128219	0.41479	0.00139204	0.018284	0.119183	0.256004	0.980932	0.582216	3.52568e-06	4.82769e-05	11.047	10.8198	10.4887	10.3709	10.848	10.9678	11.3254	10.674	10.8774	10.9081	10.3892	10.5887	10.4882	10.3348	10.4681	10.3098	blue
CASP4	NM_033306	0.691583	0.000118612	0.00262457	0.254575	0.143635	0.847915	0.964372	6.21485e-08	1.27725e-06	8.07394	7.79449	7.34613	7.20033	7.87259	8.02841	8.32083	7.80312	7.90227	7.67807	7.22948	7.31393	7.49497	7.38966	7.10079	7.11056	blue
RAPH1	NM_213589	0.658842	2.42183e-06	9.43784e-05	0.187393	0.134348	0.828187	0.91138	1.19022e-10	4.16003e-09	10.2068	9.90326	9.4023	9.24517	9.92748	10.103	10.5901	9.75614	10.0554	9.89826	9.51098	9.59606	9.09985	9.07823	9.309	9.34828	blue
PPM1M	NM_144641	0.813512	6.3273e-07	2.98968e-05	0.257525	0.0838105	0.712104	1.03729	9.9967e-12	4.04936e-10	8.69378	8.43591	7.86572	7.68295	8.57118	8.64524	8.86491	8.35344	8.51927	8.43501	7.89905	7.9209	7.77721	7.64638	7.63124	7.77123	blue
LCN2	NM_005564	1.94572	1.56729e-20	1.65834e-17	0.453473	0.000199602	0.0308385	2.45471	1.07336e-27	4.46171e-25	11.7942	11.187	9.81586	9.38286	11.1211	11.6509	12.6107	10.489	11.6343	11.4378	9.58423	9.91415	9.94921	9.25277	9.51891	9.3769	blue
IDH1	NM_005896	0.906322	2.13595e-12	3.17365e-10	0.230153	0.0242276	0.442776	1.13887	3.55354e-19	4.38441e-17	13.0869	12.7949	12.1482	11.9131	12.952	12.952	13.3567	12.7042	12.9171	12.7635	12.0745	12.1981	12.1719	11.8422	11.9617	11.9352	blue
PRSS16	NM_005865	0.850191	3.93054e-06	0.00014386	0.268137	0.0860708	0.71898	1.05856	1.4005e-09	4.04813e-08	8.83082	8.57407	8.01136	7.80312	8.45497	8.82412	9.21336	8.31062	8.81722	8.59437	7.93605	7.95535	8.14269	7.61535	7.97661	7.81741	blue
AFAP1	NM_001134647	0.69881	2.63208e-05	0.000739971	0.224616	0.0942937	0.744442	0.867595	1.48099e-07	2.80432e-06	9.19793	8.98827	8.51686	8.3421	8.74168	9.26531	9.58679	8.72504	9.14296	9.09682	8.43866	8.56298	8.54896	8.19697	8.44955	8.37979	blue
EFR3A	NM_015137	0.644127	4.37728e-07	2.15878e-05	0.182533	0.0923078	0.738241	0.78428	3.64071e-11	1.37133e-09	10.6102	10.4079	9.91363	9.73899	10.5837	10.4609	10.7862	10.3483	10.525	10.3505	10.0194	9.84641	9.87512	9.64606	9.78131	9.78961	blue
TACC2	NM_206862	0.747401	2.61667e-08	1.75367e-06	0.20679	0.0829421	0.707744	0.900159	1.51598e-12	6.88342e-11	11.3866	11.1758	10.5902	10.3696	11.3075	11.3215	11.5309	11.1076	11.2399	11.1798	10.5642	10.7884	10.418	10.0994	10.5426	10.4668	blue
DNAJC10	NM_018981	0.641282	2.60809e-05	0.000734409	0.165655	0.162888	0.881517	0.717309	5.62082e-08	1.16684e-06	11.5958	11.4126	10.9385	10.7479	11.3816	11.5795	11.8263	11.1592	11.5724	11.5061	10.7302	11.0319	11.0532	10.4905	10.8186	10.9346	blue
ARHGAP9	NM_032496	1.80815	8.95705e-06	0.000294218	0.584969	0.22188	0.951986	2.3182	1.43013e-09	4.12013e-08	4.99688	4.55486	3.43929	3.00442	5.64263	4.51566	4.83234	5.48891	4.33709	3.83859	3.56844	3.76286	2.98656	2.77363	2.80821	3.43144	blue
GABARAPL1	NM_031412	0.598667	6.54848e-06	0.000223294	0.210299	0.077233	0.692006	0.734361	3.24207e-09	8.66794e-08	9.8712	9.69142	9.26535	9.09284	9.71986	9.79153	10.1022	9.59583	9.77563	9.70279	9.09725	9.45591	9.24288	9.05802	9.07149	9.14901	blue
SEL1L3	NM_015187	0.852368	4.68743e-11	5.47394e-09	0.265505	0.0191533	0.398556	1.08129	3.18837e-16	2.56335e-14	11.2782	10.9949	10.362	10.0923	11.1273	11.1416	11.5656	10.9288	11.0719	10.9839	10.2351	10.4743	10.3767	9.89262	10.2257	10.1585	blue
CD55	NM_001114752	1.98741	4.88382e-24	1.13686e-20	0.728802	0.00025052	0.0359975	2.57705	2.88668e-41	5.03971e-37	8.67867	8.05052	6.7948	6.22232	8.81272	8.36407	8.85922	7.98398	8.24232	7.92527	6.77382	6.59598	7.0146	6.31453	6.31666	6.03577	blue
MIR3189	NR_036156	1.82075	5.80231e-05	0.00145128	0.60308	0.272516	0.995165	2.49387	1.46741e-08	3.455e-07	4.58774	3.98933	2.86293	2.33544	4.04789	4.62653	5.08879	3.76286	4.04789	4.15723	2.50752	3.2891	2.79216	1.9499	2.20195	2.85448	blue
ATP8A1	NM_006095	0.919955	2.73782e-06	0.000105983	0.391201	0.070075	0.672702	1.24576	9.19375e-10	2.73906e-08	8.11577	7.82735	7.23388	6.98536	8.48812	7.8041	8.05509	8.23611	7.6403	7.60563	7.69696	6.99008	7.0146	7.32164	6.70962	6.92482	blue
ZFAND3	NM_021943	0.559227	1.53509e-05	0.000473086	0.169484	0.105268	0.771078	0.691917	5.69188e-09	1.46305e-07	10.8082	10.6007	10.1907	10.0236	10.7157	10.6818	11.0271	10.488	10.7238	10.5903	10.2437	10.2339	10.0945	9.94303	10.1007	10.0272	blue
GPR115	NM_153838	2.11116	3.38543e-07	1.73073e-05	0.604276	0.155895	0.866853	2.76548	5.94734e-09	1.52134e-07	5.52616	4.91622	3.67602	3.23394	4.70709	5.13928	6.73212	4.12533	5.65953	4.96379	3.13623	3.87393	4.01791	3.76286	2.50752	3.43144	blue
CPEB4	NM_030627	0.549386	0.00011423	0.00255461	0.149314	0.179099	0.906713	0.700809	8.37327e-07	1.31995e-05	10.2402	10.0351	9.62345	9.4756	9.95985	10.1192	10.6416	9.84993	10.2002	10.055	9.62169	9.65336	9.5953	9.29159	9.55696	9.57824	blue
TRANK1	NM_014831	1.34408	1.95739e-05	0.000576274	0.366998	0.136496	0.833477	1.66033	5.83622e-08	1.20725e-06	6.7948	6.40026	5.63233	5.33926	6.36239	6.46841	7.55359	5.766	6.98765	6.44714	5.67451	5.64263	5.57985	4.87246	5.42922	5.71611	blue
GALC	NM_000153	0.754364	1.59932e-05	0.000490284	0.249973	0.0785959	0.695753	0.955443	1.60043e-11	6.32151e-10	9.12081	8.85192	8.35822	8.14992	9.04205	9.04162	9.27877	8.5706	9.03294	8.95221	8.22321	8.46712	8.38433	8.01052	8.11218	8.32705	blue
LOC344887	NR_033752	1.53835	3.57028e-06	0.000132621	0.564244	0.158484	0.870499	2.11083	9.61976e-11	3.39629e-09	5.46214	4.93171	3.98225	3.60207	5.75171	5.13928	5.49543	5.10949	4.99805	4.68759	4.506	4.15163	3.2891	3.26681	3.58781	3.95157	blue
ZC3H12C	NM_033390	0.715802	6.40944e-07	3.0243e-05	0.225467	0.0599427	0.639951	0.955042	3.40508e-13	1.7025e-11	10.0138	9.71925	9.20726	8.9991	9.84957	9.91381	10.2779	9.56989	9.85427	9.73361	9.13533	9.29862	9.18783	8.856	8.97121	9.17009	blue
HMOX1	NM_002133	1.6085	1.87617e-15	6.48617e-13	0.499108	0.00282938	0.148116	2.13663	5.54375e-26	1.82614e-23	9.82312	9.21554	8.15459	7.73106	9.71986	9.28053	10.469	8.71122	9.5341	9.4013	7.91272	8.42946	8.12158	7.50616	7.89699	7.79004	blue
CLCN4	NM_001830	0.743007	6.27359e-05	0.00154809	0.244206	0.123424	0.812745	0.958098	7.20333e-09	1.79785e-07	8.6405	8.3715	7.88879	7.70307	8.49312	8.516	8.91237	8.13327	8.58454	8.39671	7.75549	7.94898	7.96191	7.4888	7.86954	7.75087	blue
PRNP	NM_000311	0.391222	0.00113093	0.0155958	0.116278	0.266693	0.991277	0.521522	6.14123e-06	7.93023e-05	10.6052	10.426	10.1089	9.99929	10.6578	10.4589	10.6989	10.4566	10.4637	10.3577	10.0966	10.1315	10.0984	10.0269	10.052	9.91891	blue
C2orf18	NM_017877	0.597981	1.87865e-05	0.000557795	0.176575	0.122649	0.811036	0.785631	2.19972e-09	6.10554e-08	10.0655	9.8264	9.38529	9.2386	9.874	9.95115	10.3714	9.6543	9.97404	9.85087	9.42008	9.45115	9.28465	9.17792	9.36265	9.17522	blue
PRDX5	NM_012094	0.605292	3.28191e-06	0.000123485	0.166542	0.132615	0.824763	0.795093	1.4152e-10	4.86844e-09	11.4574	11.1956	10.7227	10.5729	11.2957	11.3305	11.7459	11.0183	11.2322	11.3364	10.5654	10.713	10.8898	10.5542	10.6309	10.5335	blue
TNFRSF10B	NM_003842	0.473297	9.82792e-05	0.0022574	0.0772145	0.429838	1	0.608671	3.63045e-07	6.2848e-06	12.012	11.7996	11.3891	11.2744	11.8992	11.8664	12.2703	11.789	11.847	11.7627	11.3563	11.4179	11.393	11.1603	11.3467	11.3163	blue
ARMCX3	NM_177948	0.460324	0.000248403	0.00482934	0.10181	0.331918	1	0.592383	3.50551e-07	6.0937e-06	10.3954	10.2057	9.81518	9.7201	10.3248	10.3157	10.5456	10.1395	10.2799	10.1977	9.71998	9.94187	9.78368	9.65083	9.74163	9.76785	blue
LINC00346	NR_027701	1.71452	5.1322e-05	0.00131187	0.406856	0.335045	1	2.10116	6.12591e-07	1.00153e-05	5.09851	4.64989	3.64056	3.4666	4.12533	5.24031	5.92988	3.76286	5.41095	4.77587	2.98656	3.98354	3.95157	3.88809	3.2449	3.26681	blue
APH1B	NM_031301	0.60222	4.65578e-05	0.00120241	0.133984	0.292495	1	0.771694	1.48382e-09	4.26074e-08	9.43329	9.20746	8.72031	8.63998	9.30216	9.41746	9.58027	9.05578	9.33926	9.22734	8.58005	8.89847	8.68242	8.54545	8.70504	8.66946	blue
ZFAND5	NM_001102420	0.420928	0.000427431	0.00741042	0.0599451	0.539013	1	0.568128	8.3967e-07	1.32305e-05	11.4656	11.2556	10.854	10.7896	11.4015	11.3284	11.6668	11.2283	11.3263	11.2122	10.8857	10.8866	10.7898	10.7627	10.8199	10.7862	blue
ZNF419	NM_001098491	0.64787	0.000571926	0.00925391	0.196219	0.26999	0.993565	0.902734	4.48381e-07	7.55604e-06	7.61063	7.36445	6.91113	6.81362	7.69205	7.54098	7.59886	7.6798	7.33174	7.08182	7.01862	6.88469	6.83009	6.77191	6.88188	6.78707	blue
CDKN1A	NM_000389	1.0522	6.12123e-14	1.44416e-11	0.170624	0.155264	0.866241	1.59566	4.48192e-15	2.95832e-13	11.2063	10.6757	9.77361	9.62352	10.7628	10.8448	12.0112	10.4013	10.7705	10.8553	9.50225	9.8769	9.94169	9.63039	9.67066	9.56951	blue
C6orf48	NM_001040437	0.472417	0.00023717	0.00464718	0.0820995	0.448821	1	0.682173	1.9117e-06	2.79995e-05	10.5586	10.3021	9.8827	9.81183	10.2953	10.3647	11.0159	10.1843	10.3856	10.3362	9.75823	9.92533	9.96456	9.79455	9.86403	9.7769	blue
PARP14	NM_017554	0.44246	0.00517311	0.0505596	0.0819977	0.488815	1	0.611306	7.85149e-06	9.88998e-05	9.93654	9.70145	9.33233	9.27082	9.64518	9.96874	10.1957	9.45591	9.90041	9.74803	9.16829	9.37755	9.45115	9.05351	9.41746	9.34149	blue
KIAA1407	NM_020817	0.737168	0.000190544	0.00389532	0.247915	0.223537	0.951986	1.05704	6.04591e-08	1.24472e-06	7.34245	7.03571	6.54583	6.42628	7.2437	7.3096	7.47404	7.18749	7.02125	6.8984	6.34964	6.65465	6.63318	6.63134	6.26583	6.38166	blue
SEPHS2	NM_012248	0.743769	5.61364e-09	4.46495e-07	0.157563	0.126287	0.81376	1.11261	5.44104e-14	2.93186e-12	12.2948	11.8859	11.283	11.1092	12.0432	12.0971	12.7442	11.7725	12.0473	11.838	11.1806	11.3184	11.3499	11.1572	11.1118	11.0587	blue
MAP3K12	NM_001193511	0.501999	0.00244364	0.0284985	0.145212	0.324169	1	0.726275	4.90662e-06	6.48465e-05	8.61397	8.36467	7.99089	7.90813	8.56283	8.41042	8.86867	8.27982	8.43918	8.37501	8.13028	7.98352	7.85886	7.74412	8.03256	7.94772	blue
C7orf74	NM_175884	0.638806	0.00111575	0.015472	0.195562	0.280928	1	0.91172	3.14128e-06	4.36294e-05	7.74191	7.45574	7.03176	6.94505	7.55181	7.57202	8.10189	7.31181	7.60679	7.44862	7.0851	6.83009	7.18008	6.85309	7.01948	6.96258	blue
SGTB	NM_019072	1.02348	3.16874e-07	1.63673e-05	0.236412	0.1284	0.816046	1.49445	1.35135e-14	8.14938e-13	8.96559	8.43382	7.69821	7.53506	8.53239	8.84563	9.51876	8.165	8.83942	8.29705	7.65456	7.80793	7.63216	7.39969	7.52741	7.67807	blue
PRPF40B	NM_012272	0.427818	0.000912818	0.0133251	0.136131	0.270497	0.994008	0.684826	3.07255e-08	6.76815e-07	9.442	9.16802	8.81559	8.72858	9.34149	9.40969	9.57481	9.32202	9.09481	9.08724	8.94561	8.81272	8.68845	8.71205	8.75341	8.72026	blue
IFI35	NM_005533	0.546312	0.00369228	0.0392102	0.200568	0.292279	1	0.831372	3.76663e-06	5.11152e-05	8.00041	7.7085	7.3506	7.25179	8.11957	7.87113	8.01052	7.72124	7.77248	7.63179	7.58834	7.18908	7.27438	7.5679	7.14098	7.0465	blue
NOS3	NM_000603	1.03678	0.000268597	0.00512492	0.303192	0.223731	0.951986	1.6236	4.21686e-08	9.00042e-07	9.48875	8.86971	8.17699	8.01127	8.38541	9.54585	10.535	7.95019	9.19004	9.46889	7.24068	8.7194	8.57087	7.46389	8.3933	8.17664	blue
SPPL2A	NM_032802	0.352312	0.00858003	0.0725748	0.0827002	0.440708	1	0.546366	6.07933e-06	7.85611e-05	10.0145	9.76777	9.47102	9.40582	9.90343	9.90068	10.2393	9.65968	9.87549	9.76812	9.39257	9.51513	9.50536	9.32905	9.42806	9.46034	blue
ZFP36L1	NM_004926	0.476614	0.00113042	0.0155958	0.0977647	0.386361	1	0.732703	1.97095e-08	4.54856e-07	10.0922	9.77976	9.38296	9.29916	9.89826	10.0082	10.3701	9.56522	9.82102	9.95306	9.28069	9.4403	9.4279	9.12359	9.40331	9.37058	blue
HIST1H2AK	NM_003510	0.715857	0.00444521	0.0448693	0.206874	0.407822	1	1.08108	6.53816e-06	8.39312e-05	6.3317	5.97588	5.53129	5.46184	6.22311	6.22982	6.54217	5.93824	5.69882	6.29058	5.49543	5.72222	5.37623	5.27568	5.60951	5.50034	blue
STK32A	NM_001112724	2.24778	5.42437e-06	0.000190546	0.253899	0.738263	1	3.46572	1.20993e-12	5.57351e-11	5.48986	4.21296	2.40768	2.17818	4.70709	5.3178	6.4447	3.61464	5.08879	3.93545	1.38997	3.0409	2.79216	1.24373	3.2449	2.0459	blue
LAMB3	NM_001017402	0.932809	0.0015768	0.0200873	0.17522	0.459619	1	1.31227	4.8746e-06	6.44832e-05	7.15391	6.72539	6.10302	6.02389	6.46553	7.15284	7.84337	6.02841	7.05934	7.08842	5.64773	6.3292	6.33214	5.58409	6.12139	6.36618	blue
DNAJB9	NM_012328	0.787935	1.38251e-05	0.00043024	0.0897664	0.530039	1	1.15989	4.07186e-13	2.01956e-11	9.44997	9.00896	8.30753	8.25307	9.2655	9.28586	9.79854	8.74168	9.24131	9.0439	8.03895	8.40347	8.48016	7.96993	8.2722	8.5171	blue
OPTN	NM_001008211	0.710484	7.21469e-06	0.000242927	0.0867854	0.560124	1	1.05054	4.59665e-11	1.70746e-09	9.13132	8.75679	8.11941	8.10309	8.87637	9.00858	9.509	8.6542	8.89496	8.72121	8.06001	8.17664	8.12158	8.20555	8.156	7.94772	blue
C20orf194	NM_001009984	0.708468	0.000480176	0.00811142	0.146424	0.473488	1	1.04024	1.05357e-06	1.62633e-05	7.13939	6.81438	6.27588	6.26569	6.88094	7.10079	7.43643	6.81821	6.81723	6.80771	6.36618	6.3292	6.13227	6.22616	6.3411	6.22982	blue
FLVCR2	NM_017791	0.856766	7.83559e-05	0.00187266	0.126404	0.48027	1	1.28206	1.93381e-09	5.41916e-08	8.06253	7.59557	6.93778	6.91155	7.77149	7.81117	8.60494	7.21669	7.86152	7.7085	6.78707	6.99008	7.03618	6.85309	6.92812	6.95344	blue
ISCU	NM_014301	0.375994	0.00308815	0.03408	-0.0162143	0.855952	1	0.609346	3.3029e-06	4.56561e-05	10.4045	10.1197	9.69521	9.71876	10.2333	10.2546	10.7255	10.0909	10.208	10.06	9.67738	9.70679	9.70147	9.85147	9.69258	9.61224	blue
PPP1R15A	NM_014330	0.799916	0.000166896	0.0034958	0.0899196	0.609284	1	1.24437	2.25694e-09	6.23463e-08	8.166	7.69079	7.03223	7.04118	7.86615	7.96283	8.66903	7.35119	7.87521	7.84597	6.99008	7.22795	6.87865	7.21747	6.80529	7.10079	blue
DOCK3	NM_004947	0.458816	0.0238659	0.148543	0.0858883	0.701044	1	0.958001	1.01625e-06	1.5722e-05	7.47014	6.9859	6.60457	6.6423	7.5306	7.3096	7.57021	7.31181	6.9286	6.71729	6.75305	6.71344	6.34723	6.88371	6.70962	6.33358	blue
CAPS	NM_004058	0.586224	0.0143085	0.104696	0.122905	0.583517	1	1.17831	3.63959e-08	7.84952e-07	7.18005	6.56568	6.15901	6.17678	7.14098	6.89886	7.50029	6.38	6.30288	7.01415	6.14476	6.02841	6.30385	6.19968	6.16655	6.16412	blue
RELB	NM_006509	0.592451	0.00629681	0.058144	0.246127	0.321945	1	1.30234	2.91418e-08	6.44423e-07	7.30265	6.61236	6.24769	6.20663	7.09828	6.97951	7.83015	6.46966	6.59361	6.77382	6.28615	5.72222	6.73468	6.2455	6.26583	6.10856	blue
TMEM88	NM_203411	0.720799	0.0207875	0.135544	0.334619	0.284617	1	1.48437	2.40495e-06	3.4472e-05	5.61446	4.92185	4.59632	4.45777	5.86188	4.97947	6.00201	4.89693	4.85616	5.01245	4.67051	4.96123	4.15723	4.43597	4.71864	4.2187	blue
SLC4A11	NM_001174090	0.632567	0.0148453	0.107542	0.299711	0.227134	0.952223	1.37222	6.74084e-07	1.08867e-05	6.48734	5.74782	5.52438	5.38146	6.26457	6.12466	7.07278	5.52684	5.80041	5.91622	5.43793	5.67128	5.46393	5.42448	5.38479	5.33511	blue
LOC729513	NR_033959	0.713261	0.00493333	0.0487015	0.222628	0.407988	1	1.40525	7.28599e-07	1.16699e-05	6.35392	5.72901	5.3146	5.24477	6.57885	5.71997	6.76294	5.766	5.69882	5.72222	5.52335	5.24031	5.18014	5.54901	5.00516	5.18014	blue
RAB3IL1	NM_013401	0.602254	0.0157158	0.111807	0.184247	0.333599	1	0.979639	4.84498e-06	6.41777e-05	7.59245	7.14387	6.82594	6.7272	7.2638	7.53179	7.98177	6.65465	7.22948	7.54749	6.61366	6.89886	6.96529	6.43821	6.92812	6.81526	blue
MICAL1	NM_022765	0.411681	0.013871	0.102396	0.121343	0.353156	1	0.716852	6.07702e-07	9.94802e-06	9.02292	8.6727	8.37914	8.29254	8.91923	8.88226	9.26726	8.49247	8.59089	8.93474	8.41863	8.36956	8.34923	8.21779	8.23829	8.42153	blue
FTH1	NM_002032	0.935054	7.90638e-11	8.7363e-09	0.224571	0.0315381	0.495385	1.50728	1.06995e-17	1.03475e-15	14.5491	13.8371	13.1705	12.9562	14.2196	14.3124	15.1153	13.5884	14.0926	13.8303	13.0579	13.3113	13.1423	12.892	12.9974	12.979	blue
ZNF554	NM_001102651	0.793034	0.00108971	0.0151955	0.242586	0.202891	0.933823	1.26879	3.56103e-06	4.86846e-05	7.47542	7.01774	6.57105	6.44046	6.7728	7.40069	8.25279	6.58978	7.34534	7.11811	6.53494	6.72594	6.45228	6.52526	6.21727	6.57885	blue
KIAA1841	NM_001129993	0.656767	0.00223219	0.0266012	0.209185	0.333609	1	1.13848	1.12764e-06	1.73299e-05	7.06145	6.59944	6.18038	6.11244	6.99731	6.66137	7.52566	6.65465	6.76367	6.38	6.42838	6.30986	5.80289	6.10204	6.05235	6.18294	blue
GCLM	NM_002061	0.40907	0.00370067	0.0392635	0.07839	0.476348	1	0.703994	8.86152e-08	1.7681e-06	9.90848	9.56952	9.20933	9.14273	9.77875	9.7806	10.1661	9.49271	9.64733	9.56852	9.1707	9.28851	9.16879	8.92571	9.21623	9.28625	blue
SLC22A15	NM_018420	0.979965	0.000287571	0.00536672	0.281564	0.315873	1	1.55395	5.69433e-09	1.46305e-07	6.21868	5.65762	5.03386	4.9205	6.01399	6.08432	6.55772	5.80498	5.85009	5.3178	4.98244	5.34328	4.77587	4.99117	4.83234	4.93797	blue
GAS5	NR_002578	0.356602	0.00338792	0.0366241	0.0952663	0.363641	1	0.568197	2.1277e-06	3.09039e-05	10.6428	10.3841	10.0843	9.99291	10.4957	10.5577	10.875	10.4103	10.4361	10.3059	10.0363	10.1897	10.027	10.0802	9.90766	9.99088	blue
IRF1	NM_002198	0.966175	4.75613e-05	0.0012247	0.308789	0.146711	0.851372	1.52592	5.59756e-09	1.44031e-07	7.99615	7.44929	6.83966	6.64426	7.5306	7.75241	8.70544	7.47882	7.81058	7.05847	6.8656	6.75305	6.90032	7.05847	6.67612	6.19819	blue
FAM43A	NM_153690	0.829503	1.45441e-06	5.9605e-05	0.289223	0.0749967	0.687313	1.34789	3.28516e-12	1.43564e-10	8.94766	8.4258	7.86275	7.66436	8.6789	8.61947	9.54462	8.27982	8.32757	8.67001	7.65456	7.84939	8.08431	7.61535	7.63911	7.73862	blue
RAB24	NM_001031677	0.509003	0.000163012	0.00343091	0.172591	0.164647	0.885833	0.818453	2.01084e-08	4.62837e-07	9.95207	9.62736	9.2399	9.10567	9.83644	9.68673	10.3331	9.63222	9.49977	9.75008	9.28551	9.21786	9.21632	9.32355	9.02542	8.96805	blue
SMAD1	NM_005900	0.48368	0.000271803	0.00516632	0.174873	0.147449	0.851836	0.745724	3.86029e-08	8.27844e-07	9.5515	9.26322	8.91668	8.78686	9.38445	9.41178	9.85828	9.30607	9.32202	9.16157	8.92283	8.88656	8.94066	8.85213	8.77465	8.73378	blue
FLJ14186	NR_037596	0.658365	0.000687359	0.0107002	0.254112	0.169361	0.891412	1.02973	1.95103e-07	3.6121e-06	7.53303	7.18458	6.78276	6.62086	7.62272	7.24282	7.73355	7.28982	6.97739	7.28653	6.89984	6.81526	6.63318	6.43821	6.69136	6.73302	blue
CCDC92	NM_025140	0.645719	3.43811e-05	0.000929168	0.256216	0.0855981	0.716917	1.0035	1.56629e-10	5.35127e-09	8.72698	8.34842	7.93385	7.75877	8.57118	8.59997	9.00978	8.38362	8.28663	8.37501	7.87827	8.08311	7.84016	7.81363	7.77825	7.68445	blue
RCBTB1	NM_018191	0.332296	0.00775225	0.0676558	0.129972	0.234932	0.962354	0.523039	5.88216e-06	7.62388e-05	9.90455	9.67932	9.43345	9.32815	9.85078	9.82774	10.0351	9.68031	9.68045	9.67722	9.4677	9.42077	9.41187	9.28004	9.3594	9.34499	blue
ALDH3A2	NM_001031806	0.504545	3.38061e-05	0.000915754	0.163769	0.105661	0.771078	0.783832	2.025e-09	5.64301e-08	11.6192	11.2785	10.9017	10.7401	11.477	11.4039	11.9767	11.2194	11.3726	11.2437	10.9371	10.8931	10.8749	10.7236	10.7774	10.7192	blue
TRIM16	NM_006470	0.669222	8.44522e-07	3.79513e-05	0.255478	0.0312242	0.493328	1.044	2.6178e-14	1.50339e-12	10.0101	9.5947	9.15035	8.93229	9.80646	9.86798	10.356	9.5341	9.72301	9.527	9.08346	9.19881	9.16879	8.91975	9.04751	8.82961	blue
GRIPAP1	NM_020137	0.40501	0.000905608	0.0132583	0.159933	0.146144	0.850057	0.62557	3.51626e-08	7.62848e-07	10.298	10.0254	9.74093	9.59826	10.2502	10.2851	10.3587	10.0088	10.071	9.99656	9.86518	9.78097	9.57664	9.62586	9.63039	9.53852	blue
NEU1	NM_000434	0.404528	0.00131604	0.0174989	0.174684	0.136944	0.834204	0.654011	1.39745e-07	2.65767e-06	9.92498	9.64387	9.36473	9.23041	9.85606	9.74847	10.1704	9.65968	9.65983	9.61208	9.53682	9.30751	9.24986	9.31456	9.17611	9.20057	blue
ITPKC	NM_025194	0.455262	0.00615983	0.0572485	0.20463	0.160691	0.875327	0.703655	3.26053e-06	4.51062e-05	8.66356	8.38099	8.12401	7.99116	8.62053	8.50733	8.86282	8.25675	8.34905	8.53715	8.04983	8.15213	8.17005	8.07834	8.0435	7.85165	blue
SHOC2	NM_007373	0.308287	0.0129577	0.0974676	0.140366	0.189016	0.914871	0.50812	6.94115e-06	8.84863e-05	10.0995	9.86384	9.65144	9.52764	10.0116	10.103	10.1838	9.85517	9.92935	9.80699	9.61682	9.69143	9.64606	9.56758	9.45599	9.55935	blue
GPNMB	NM_001005340	0.908549	5.85597e-05	0.00146366	0.405264	0.0487279	0.590486	1.38662	5.49076e-09	1.41527e-07	10.0683	9.53951	9.05181	8.74014	9.17578	10.1374	10.8916	8.89235	10.0204	9.70578	8.28139	9.45115	9.4229	8.3713	9.02542	8.82369	blue
MUS81	NM_025128	0.413368	0.00369887	0.0392564	0.194234	0.122178	0.810402	0.62543	1.28574e-06	1.94768e-05	9.47445	9.21937	8.96588	8.81977	9.45614	9.29809	9.66912	9.11619	9.16444	9.37747	9.03569	8.82948	9.03247	8.78867	8.93685	8.73378	blue
NPHS1	NM_004646	1.57442	1.62145e-05	0.000495764	0.562557	0.198797	0.928958	2.44934	2.58878e-11	9.97708e-10	5.52937	4.67375	3.80547	3.27858	5.15116	5.3178	6.11914	4.506	4.60541	4.90983	3.89638	3.56844	3.95157	2.44515	3.74708	3.64351	blue
MBD6	NM_052897	0.516934	6.89556e-05	0.00167903	0.252053	0.0640886	0.652394	0.824414	4.71413e-10	1.48962e-08	9.75888	9.43964	9.10211	8.90152	9.82554	9.49492	9.95617	9.63986	9.27304	9.40603	9.39897	9.07346	8.8339	9.04173	8.78167	8.88116	blue
NBPF1	NM_017940	0.53668	0.000230334	0.00453995	0.201037	0.124974	0.813341	0.828265	4.67916e-09	1.22292e-07	10.5541	10.2036	9.83431	9.61366	10.3611	10.493	10.8083	10.1258	10.2985	10.1864	9.61155	10.0502	9.84122	9.26805	9.74595	9.82697	blue
LINC00319	NR_026960	1.0142	0.000946519	0.0136908	0.470481	0.122224	0.810402	1.44391	2.46551e-06	3.51812e-05	5.65527	5.23	4.80597	4.53087	5.32085	5.4483	6.19668	4.83234	5.44669	5.41095	4.43597	5.10949	4.87246	4.36164	4.57145	4.65954	blue
ZNF192	NM_006298	0.549748	0.00172884	0.0216288	0.245568	0.116484	0.79673	0.835488	1.76367e-07	3.28788e-06	8.64314	8.32534	8.01287	7.80326	8.7588	8.59437	8.57625	8.31524	8.46342	8.19737	8.06001	8.02299	7.95561	7.51477	7.85742	8.0376	blue
C14orf79	NM_174891	0.485978	0.00228241	0.0269916	0.247158	0.0849854	0.715907	0.738871	9.4908e-07	1.47613e-05	8.72116	8.44342	8.1796	7.99779	8.61713	8.60914	8.93721	8.39017	8.41731	8.52278	8.13879	8.30586	8.09415	8.13531	7.83015	8.02791	blue
JAK2	NM_004972	0.544202	0.00328061	0.0356851	0.277342	0.0864856	0.719431	0.788182	7.07439e-06	9.00533e-05	8.26947	7.99707	7.73477	7.54163	8.1564	8.05509	8.59693	7.95019	8.23789	7.80312	7.89397	7.78886	7.52148	7.66705	7.36347	7.59437	blue
RNF144B	NM_182757	0.889026	1.01491e-07	5.95591e-06	0.433303	0.00439188	0.191689	1.3496	7.51796e-16	5.57335e-14	9.344	8.85207	8.38063	7.99804	9.05107	9.26531	9.71561	8.75421	8.94915	8.85286	8.36038	8.41631	8.36519	7.76634	8.29064	7.93714	blue
GDF15	NM_004864	1.32307	0.00112457	0.0155449	0.562684	0.115384	0.793555	1.88789	1.37175e-07	2.61734e-06	12.9785	12.1706	11.4674	10.8661	12.106	12.776	14.0535	10.907	12.3856	13.2192	10.1406	11.862	12.3996	9.49849	11.555	11.5449	blue
C5orf32	NM_032412	0.505462	0.00254057	0.0293156	0.283376	0.0489951	0.591813	0.734689	3.85759e-07	6.59625e-06	8.96156	8.67608	8.44019	8.239	8.77158	8.95944	9.15366	8.52636	8.87559	8.62629	8.37199	8.34578	8.6028	8.34905	8.29064	8.07731	blue
C17orf108	NM_001076680	1.2783	4.9462e-07	2.39537e-05	0.624337	0.0178221	0.385262	1.97878	8.86894e-16	6.35886e-14	6.83962	6.15859	5.54887	5.10837	6.97739	6.53578	7.0057	6.45748	6.2455	5.77279	5.86564	5.52684	5.25413	5.33013	5.05701	4.93797	blue
MIR22HG	NR_028502	0.888688	8.87785e-06	0.000291891	0.455778	0.023868	0.440669	1.36627	1.45605e-12	6.62854e-11	7.8428	7.34595	6.90849	6.59357	7.71249	7.70243	8.11347	7.24282	7.4975	7.29752	7.13823	7.10119	6.48605	6.67612	6.45748	6.6471	blue
NR1D2	NM_005126	0.641835	3.26123e-06	0.000122972	0.304496	0.00805712	0.262458	1.02528	4.63489e-14	2.52475e-12	10.341	9.89956	9.54435	9.27153	10.019	10.3087	10.6954	9.6992	10.0118	9.98771	9.40783	9.64858	9.57664	9.31875	9.18944	9.30641	blue
FLJ36000	NR_027084	0.759542	0.00548054	0.0526121	0.302783	0.239224	0.965212	1.16963	2.55376e-06	3.62773e-05	6.25966	5.81361	5.47461	5.25594	6.11914	6.31453	6.34532	5.52684	5.94964	5.96435	5.64773	5.34328	5.43281	4.81176	5.42922	5.52684	blue
ITGA3	NM_002204	0.55427	0.00648281	0.0595371	0.247788	0.166794	0.888367	0.956314	3.85319e-07	6.59196e-06	8.12285	7.68969	7.39258	7.20786	7.92527	8.0435	8.3998	7.50586	7.79659	7.76661	7.25091	7.56755	7.35929	6.88371	7.35456	7.38533	blue
CHST2	NM_004267	0.745084	0.00121636	0.0165066	0.303757	0.183287	0.909721	1.30865	1.28871e-06	1.95134e-05	7.11416	6.60034	6.19252	6.01558	6.89745	6.67123	7.7738	6.48837	6.61681	6.69584	6.21371	6.07328	6.29058	6.39602	5.66492	5.98579	blue
DYRK3	NM_001004023	0.730213	0.0082123	0.0705062	0.31209	0.185773	0.912198	1.12625	1.4118e-06	2.12208e-05	6.93344	6.46059	6.1528	5.99577	6.63504	6.89886	7.26641	6.17821	6.97739	6.22616	5.76387	6.36239	6.33214	5.85105	6.31666	5.81961	blue
TYMP	NM_001113755	0.869477	0.000528972	0.00877023	0.43405	0.0588744	0.639951	1.58036	1.94531e-09	5.44505e-08	8.86069	8.14541	7.72238	7.40824	8.22639	8.56887	9.78681	7.55007	8.20237	8.68379	7.11096	7.78323	8.27296	6.99949	7.56567	7.65956	blue
MXD4	NM_006454	0.315616	0.0392799	0.20994	0.157081	0.196454	0.925393	0.55041	4.87544e-06	6.44832e-05	10.3355	10.0227	9.84272	9.69888	10.3056	10.2056	10.4951	9.77767	9.95161	10.3387	9.72652	9.72914	10.0725	9.53072	9.80963	9.75628	blue
UAP1L1	NM_207309	0.384297	0.00990366	0.0803826	0.234189	0.0864399	0.719431	0.760599	6.78247e-07	1.09489e-05	8.99333	8.61387	8.42166	8.23089	8.90937	8.76322	9.30741	8.69629	8.51267	8.63265	8.40532	8.48619	8.37348	8.06501	8.31664	8.31103	blue
EML2	NM_001193268	0.443119	0.00717691	0.0639276	0.268066	0.079028	0.697083	0.764462	2.77128e-06	3.9111e-05	8.47582	8.1401	7.94262	7.76495	8.29668	8.35523	8.77554	8.09069	8.15298	8.17664	8.10967	7.87804	7.84016	7.87869	7.73809	7.67807	blue
ODF3B	NM_001014440	1.36789	0.000103572	0.00236214	0.646083	0.0277528	0.469496	2.16728	1.71637e-09	4.84876e-08	6.95983	6.11998	5.57891	5.14795	6.05742	6.80529	8.01678	5.21918	6.1719	6.96888	4.89311	5.69666	6.14696	4.81176	5.23094	5.40114	blue
FAM102A	NM_001035254	0.544854	0.00037783	0.00672411	0.237563	0.0429008	0.564631	0.910884	1.04152e-09	3.0741e-08	11.0844	10.6523	10.3387	10.0858	10.732	11.0423	11.479	10.3611	10.786	10.8098	10.1792	10.4851	10.3518	9.84527	10.2324	10.1797	blue
TNFRSF21	NM_014452	0.37485	0.00119006	0.0162002	0.21196	0.0541403	0.619808	0.662666	2.10012e-08	4.79594e-07	10.3815	10.0654	9.84174	9.64678	10.3684	10.2083	10.568	10.186	9.96616	10.0442	9.98913	9.82021	9.71589	9.68598	9.65601	9.59836	blue
CEP164	NM_014956	0.569939	1.99033e-05	0.00058548	0.326988	0.00639143	0.231985	0.988568	1.03549e-14	6.33209e-13	9.72925	9.27125	8.99008	8.706	9.63964	9.594	9.95409	9.25495	9.27633	9.28248	9.04357	9.00934	8.91733	8.69668	8.68014	8.74117	blue
ODZ4	NM_001098816	1.84046	0.000618553	0.00988015	0.708119	0.203936	0.934403	2.58166	6.95183e-06	8.85902e-05	4.24922	3.44046	2.8395	2.2773	3.27948	3.74708	5.7211	1.82707	4.33709	4.15723	2.28529	3.44106	2.79216	1.9499	2.50752	2.37448	blue
ZNF189	NM_197977	0.401639	0.00565995	0.0538498	0.252407	0.0571279	0.631646	0.666249	1.67227e-06	2.47208e-05	8.89114	8.62298	8.42771	8.23499	9.03092	8.79536	8.84714	8.75421	8.618	8.49672	8.40079	8.41631	8.46602	8.18354	8.255	8.26642	blue
FLCN	NM_144997	0.384506	0.00172654	0.0216077	0.232866	0.0394048	0.546067	0.631109	2.06676e-07	3.79617e-06	10.1438	9.8674	9.6633	9.46027	10.0702	9.98896	10.3721	9.88979	9.89712	9.8153	9.79981	9.59965	9.59046	9.56997	9.41271	9.39814	blue
SEZ6L2	NM_201575	0.480514	0.000321321	0.00590504	0.26	0.0136275	0.33771	0.724346	3.63484e-10	1.17083e-08	10.7404	10.4258	10.182	9.92367	10.6887	10.6447	10.8876	10.2631	10.3894	10.6248	10.2437	10.1786	10.1236	9.86171	10.0115	9.89776	blue
RBCK1	NM_031229	0.661266	0.000377407	0.00671999	0.349239	0.020558	0.413497	1.02036	3.51744e-08	7.62848e-07	10.6141	10.1891	9.87862	9.55253	10.1193	10.4468	11.2763	9.70752	10.2487	10.611	9.48644	9.91155	10.2379	9.28329	9.61682	9.75749	blue
HINT3	NM_138571	0.39903	0.00237356	0.0278861	0.22828	0.0326328	0.502398	0.608971	1.42825e-07	2.70886e-06	10.1812	9.9133	9.72211	9.50919	10.13	10.0631	10.3505	9.77511	9.99776	9.96702	9.67168	9.80671	9.68795	9.50536	9.53606	9.48613	blue
NUCB2	NM_005013	0.440106	0.000779282	0.0117742	0.223124	0.0356487	0.522344	0.662443	1.25208e-08	2.9883e-07	12.0421	11.7228	11.5156	11.2696	11.933	12.0307	12.1626	11.6323	11.8393	11.6968	11.4774	11.5719	11.4976	11.4125	11.1276	11.2687	blue
PLD3	NM_012268	0.538316	0.00309193	0.0341109	0.282887	0.049088	0.591992	0.846471	4.75523e-08	1.00507e-06	11.2793	10.8661	10.6044	10.3009	11.0243	11.1544	11.6592	10.4687	10.8882	11.2415	10.2871	10.6689	10.8571	9.91192	10.488	10.5027	blue
TTC14	NM_001042601	0.362556	0.0051631	0.0504844	0.236901	0.048642	0.590486	0.625	4.52825e-07	7.60889e-06	9.49946	9.21917	9.03971	8.83832	9.59297	9.39881	9.50662	9.39864	9.13891	9.11995	9.08143	9.09703	8.94066	8.91733	8.72365	8.87397	blue
FGF13	NM_001139501	0.86111	6.63033e-05	0.00162459	0.503966	0.00602332	0.225521	1.38405	7.38818e-11	2.65678e-09	8.13192	7.58775	7.26373	6.87899	7.90355	7.89814	8.59406	7.52118	7.92044	7.32164	7.29911	7.32267	7.16941	7.20766	6.81723	6.61209	blue
C15orf52	NM_207380	0.331517	0.0128906	0.0971717	0.252691	0.0404876	0.551367	0.600852	2.44799e-06	3.49454e-05	9.33971	9.06991	8.92545	8.72298	9.44695	9.25143	9.32075	9.3286	8.89235	8.98879	8.94561	8.91041	8.92031	8.85886	8.68646	8.62361	blue
LRRC29	NM_012163	0.840045	0.0085972	0.0726497	0.487738	0.141958	0.844538	1.47177	1.13059e-06	1.73677e-05	5.50139	4.91434	4.61064	4.17737	5.38479	5.54659	5.57279	5.0606	4.71864	4.96379	4.73565	4.22382	4.87246	3.88809	3.74708	4.89693	blue
THBS3	NM_007112	0.76605	2.66145e-06	0.00010337	0.499014	0.0011541	0.0897496	1.26956	6.70722e-17	5.8549e-15	8.87991	8.33846	8.05512	7.62243	8.81272	8.7694	9.0576	8.37585	8.40878	8.23075	8.02746	8.19697	7.94092	7.59728	7.49877	7.77123	blue
UBL3	NM_007106	0.323543	0.0135081	0.10038	0.218283	0.0388764	0.542585	0.515782	7.52684e-06	9.51882e-05	10.6139	10.3515	10.2224	10.0075	10.539	10.5193	10.7833	10.2442	10.4717	10.3387	10.1416	10.2499	10.2758	9.92684	10.0578	10.0377	blue
ELF3	NM_001114309	0.672759	8.70952e-07	3.87896e-05	0.433622	0.000312043	0.0417816	1.12224	1.1269e-11	4.51756e-10	10.2661	9.79793	9.52886	9.136	9.80976	10.1896	10.7991	9.69084	9.90887	9.79407	9.41262	9.5533	9.62067	9.31208	9.12016	8.97577	blue
PXK	NM_017771	0.554359	0.00748521	0.065917	0.356481	0.048484	0.589712	0.824698	6.22445e-06	8.01693e-05	7.66887	7.36228	7.19625	6.93304	7.69903	7.54098	7.76661	7.26494	7.61424	7.20766	7.24068	7.35258	6.99551	6.73413	6.98765	7.07732	blue
BZRAP1	NM_004758	0.654862	0.000113732	0.00254726	0.470076	0.00321048	0.158782	1.05314	4.52604e-11	1.68661e-09	8.57592	8.15773	7.94361	7.56035	8.48812	8.43918	8.80045	8.09659	8.08996	8.28663	7.74386	8.00265	8.08431	7.45629	7.57021	7.65456	blue
FADS3	NM_021727	0.767879	2.28205e-05	0.000655283	0.51517	0.00100519	0.0842869	1.26528	1.99704e-10	6.67917e-09	8.6759	8.16164	7.92177	7.4796	8.33172	8.45732	9.23868	7.9988	8.27296	8.21315	7.91819	7.94898	7.89814	7.3016	7.58682	7.55037	blue
DUSP15	NM_001012644	1.70185	0.000155096	0.00328411	1.00708	0.0319516	0.498283	2.56634	4.0296e-10	1.2944e-08	4.96151	4.02338	3.5945	2.73163	5.06343	4.38582	5.43529	3.76286	4.66376	3.64351	3.69163	3.44106	3.6508	3.0409	2.50752	2.64645	blue
TMC4	NM_001145303	0.756582	1.25102e-07	7.18453e-06	0.55682	8.59917e-05	0.0167741	1.23727	1.45198e-18	1.60949e-16	9.70713	9.19276	8.94557	8.45324	9.75409	9.45924	9.90806	9.19881	9.18421	9.19528	9.17522	8.81272	8.84876	8.69668	8.35644	8.30661	blue
CHKB-CPT1B	NR_027928	0.428563	0.0014685	0.0190474	0.346634	0.00875947	0.274802	0.726627	2.26108e-07	4.09706e-06	9.5096	9.20137	9.06019	8.76314	9.46262	9.26531	9.80089	9.28374	9.16236	9.15802	9.28337	8.99663	8.90056	8.93357	8.62208	8.73378	blue
SEMA3B	NM_001005914	0.978726	1.42586e-06	5.85727e-05	0.684242	0.000232246	0.0342718	1.53603	9.98992e-13	4.63005e-11	7.81981	7.25049	6.99292	6.4302	7.63911	7.55007	8.27026	7.12752	7.39205	7.23191	6.81723	7.03487	7.12667	6.4174	6.50703	6.36618	blue
CIRBP	NR_023312	0.325339	0.00445754	0.0449644	0.250884	0.0195663	0.40259	0.543656	3.3333e-06	4.60216e-05	12.0582	11.787	11.6703	11.4107	12.2094	11.8946	12.0708	11.9975	11.6847	11.6789	11.8397	11.6557	11.5155	11.5474	11.3224	11.3623	blue
GABBR1	NM_001470	0.717065	0.000287168	0.00536205	0.62833	0.00776551	0.259145	1.2693	1.65557e-10	5.62329e-09	8.59933	8.07158	7.85844	7.37605	8.89146	8.23751	8.66903	8.43866	7.9301	7.84597	8.49765	7.62272	7.45496	7.81363	6.95176	7.36276	blue
HEMK1	NM_016173	0.348654	0.00922631	0.0763937	0.31303	0.00910322	0.280545	0.589106	2.40889e-06	3.45143e-05	9.46685	9.18921	9.11415	8.84129	9.43258	9.3204	9.64757	9.23044	9.25277	9.08442	9.25315	9.11158	8.97772	8.86305	8.79995	8.86086	blue
NEAT1	NR_028272	0.998329	2.3548e-17	1.05414e-14	0.727455	6.33584e-11	1.10614e-07	1.73183	5.32326e-33	6.40939e-30	13.2888	12.4977	12.2155	11.4593	13.1076	12.9823	13.7765	12.5901	12.507	12.3959	12.2456	12.4071	11.9938	11.5684	11.3623	11.4473	blue
CTIF	NM_001142397	0.513609	0.00835882	0.0713002	0.365285	0.0132631	0.33363	0.762704	3.32534e-06	4.59481e-05	8.6616	8.34197	8.22712	7.91791	8.41042	8.58089	8.99349	7.97015	8.49278	8.56298	8.12473	8.34578	8.21085	7.74412	8.01828	7.99132	blue
AP1G2	NM_003917	0.394768	0.0010881	0.0151883	0.31446	0.00472084	0.199803	0.601157	2.81224e-07	5.0092e-06	10.7115	10.4576	10.3201	10.0223	10.6593	10.6557	10.8194	10.5172	10.433	10.4225	10.4443	10.273	10.243	10.1838	9.94477	9.93825	blue
NCOA7	NM_001199620	0.67518	3.71917e-06	0.00013742	0.505526	5.75675e-05	0.0119648	1.00294	1.4972e-15	1.04139e-13	9.93728	9.55834	9.36118	8.87357	9.88292	9.92748	10.0014	9.46569	9.69111	9.51823	9.27265	9.43013	9.38078	8.64555	8.97795	8.9972	blue
VPS8	NM_001009921	0.473371	0.000606449	0.00971347	0.360166	0.00208173	0.123619	0.64329	5.35518e-08	1.11799e-06	9.61855	9.39577	9.2529	8.93144	9.61331	9.61254	9.62981	9.29638	9.50118	9.38975	9.35622	9.17899	9.22348	8.87994	8.98868	8.92571	blue
ERBB2IP	NM_018695	0.486443	0.000256577	0.00494148	0.309795	0.00446514	0.193674	0.630602	9.62665e-08	1.9066e-06	11.6606	11.4296	11.2454	10.8958	11.567	11.6364	11.7784	11.3154	11.5337	11.4395	11.2722	11.2664	11.1974	10.848	10.7602	11.0793	blue
SKIL	NM_005414	0.746853	4.04869e-06	0.000147566	0.548006	0.000682261	0.0673614	1.05869	8.34598e-13	3.92745e-11	8.98422	8.64513	8.40018	7.91633	9.05351	8.87397	9.02519	8.69629	8.73747	8.50164	8.6814	8.38122	8.13792	7.79722	7.80819	8.14358	blue
HIVEP2	NM_006734	0.470018	0.000957982	0.013828	0.33521	0.00423554	0.186698	0.625593	7.2716e-08	1.46764e-06	9.81137	9.59285	9.4397	9.13721	9.74507	9.85803	9.83101	9.43496	9.75703	9.58655	9.59484	9.43521	9.28905	9.08765	9.12341	9.20057	blue
PGAP1	NM_024989	0.804649	4.38174e-05	0.00113752	0.570033	0.00415041	0.185083	1.15933	8.61305e-09	2.1179e-07	7.53901	7.21788	6.96405	6.50661	7.83112	7.38999	7.39593	7.41055	7.01117	7.23191	7.25545	6.88469	6.75203	6.43821	6.3611	6.72054	blue
ATP2B1	NM_001001323	0.445933	0.000353298	0.00637854	0.308893	0.00644235	0.232432	0.635857	2.99336e-07	5.2948e-06	12.2397	12.0011	11.816	11.4873	12.3642	12.2168	12.1381	12.2135	11.9357	11.854	11.8864	11.832	11.7296	11.6831	11.2432	11.5355	blue
MAN2A1	NM_002372	0.445679	0.00155131	0.019907	0.330666	0.00962077	0.286628	0.643749	7.3759e-07	1.17869e-05	9.32148	9.09639	8.93755	8.65121	9.31192	9.21786	9.43465	9.11285	9.13704	9.03929	9.03247	8.85213	8.92804	8.50945	8.67659	8.76761	blue
C16orf45	NM_033201	0.775896	0.000286281	0.00535122	0.496768	0.0102904	0.293076	1.06844	6.82833e-08	1.387e-06	7.32143	6.99574	6.76878	6.40722	7.33741	7.15284	7.47404	6.94566	7.24409	6.79746	6.92576	6.58505	6.79553	6.59598	6.3611	6.26457	blue
ABCC5	NM_005688	0.532127	3.59838e-05	0.000965012	0.389649	0.00200475	0.121198	0.833911	1.87464e-12	8.44606e-11	9.93341	9.61543	9.40187	9.0571	9.9302	9.88845	9.98157	9.86052	9.44896	9.53682	9.62067	9.38975	9.19518	9.21179	8.94027	9.01925	blue
ZNF204P	NR_002722	0.675837	0.00156643	0.0200129	0.420675	0.0278876	0.470627	0.953364	1.78431e-06	2.62769e-05	7.23537	6.93301	6.73959	6.42461	7.11811	7.14137	7.44664	6.8823	7.16369	6.75305	6.61366	6.85309	6.75203	6.31453	6.50703	6.45228	blue
PLEKHG4	NM_015432	0.598815	1.46299e-06	5.98164e-05	0.408606	0.000336472	0.0446714	0.9764	2.06196e-14	1.19597e-12	10.247	9.84903	9.60052	9.21268	10.1469	10.0685	10.5256	9.90778	9.76551	9.87381	9.6532	9.62832	9.52002	9.1051	9.22348	9.30945	blue
TTC18	NM_145170	0.595396	0.000528325	0.00877023	0.384307	0.0154305	0.358235	0.897648	6.06657e-08	1.24824e-06	8.14389	7.83797	7.60462	7.31544	8.19223	7.99132	8.24811	7.893	7.89107	7.72984	7.6798	7.63911	7.49497	7.3016	7.25939	7.38533	blue
RRM2B	NM_015713	0.355471	0.00299294	0.0332817	0.227922	0.0355082	0.521762	0.554454	1.81961e-06	2.67517e-05	10.1381	9.91306	9.73098	9.51232	10.2445	10.0151	10.1547	9.97769	9.86109	9.90041	9.73229	9.71261	9.74803	9.51466	9.4156	9.60671	blue
PABPC1L	NM_001124756	1.38536	3.3828e-24	9.08593e-21	0.82798	5.75447e-11	1.05752e-07	2.14102	1.69742e-37	4.55914e-34	10.4974	9.72854	9.12563	8.34462	10.3045	10.1374	11.0502	9.6992	9.64395	9.84248	9.18492	9.12341	9.06855	8.25238	8.36622	8.41526	blue
TMEM106B	NM_001134232	0.739857	2.02471e-07	1.09608e-05	0.483553	0.000874958	0.0789429	1.13944	2.13448e-15	1.45566e-13	9.59983	9.19384	8.8646	8.43883	9.84957	9.36964	9.58027	9.37438	9.12274	9.08442	9.13085	8.75503	8.70793	8.61192	8.19989	8.50467	blue
ABCA5	NM_018672	0.837673	9.63102e-06	0.000312824	0.528896	0.00507014	0.206621	1.22906	5.7273e-11	2.0853e-09	8.12345	7.73569	7.39882	6.99192	8.2745	7.83176	8.26408	7.86928	7.8375	7.50029	7.6798	7.38999	7.12667	7.20766	6.70962	7.05847	blue
GOLPH3L	NM_018178	0.399517	0.0019772	0.0241307	0.251404	0.0206545	0.414197	0.563657	5.22554e-07	8.66794e-06	10.0836	9.87067	9.69142	9.46081	10.1039	10.0892	10.0578	9.8322	10.0204	9.75943	9.60255	9.73041	9.74129	9.46593	9.4677	9.44879	blue
PTK6	NM_005975	0.714712	0.000162676	0.00342591	0.448134	0.00691415	0.242712	1.01731	1.18227e-08	2.8411e-07	8.10255	7.7826	7.51528	7.16124	7.94723	7.97554	8.38488	7.6798	7.62451	8.0435	7.40171	7.61424	7.5299	7.11056	7.10079	7.27239	blue
KLHDC5	NM_020782	0.418328	0.00139341	0.018284	0.263942	0.0147064	0.350174	0.593748	7.20611e-07	1.15579e-05	10.8834	10.6398	10.4457	10.1741	10.79	10.7937	11.0665	10.5395	10.6998	10.68	10.4635	10.4645	10.4091	9.99842	10.2473	10.2767	blue
CTC1	NM_025099	0.556583	8.41617e-05	0.00198425	0.394579	0.00321872	0.158965	0.805747	1.19158e-09	3.4754e-08	9.13416	8.87329	8.65335	8.33415	9.08724	9.07106	9.24418	9.00999	8.85515	8.75473	8.81272	8.63756	8.50978	8.38362	8.38852	8.23032	blue
CEP290	NM_025114	0.686993	0.000584868	0.00942401	0.319943	0.105166	0.771078	0.952975	6.08938e-07	9.96359e-06	8.73048	8.458	8.04143	7.71289	8.82357	8.79161	8.57625	8.51957	8.30991	8.5445	7.72862	8.30151	8.09415	7.58723	7.28234	8.26909	blue
MFSD6	NM_017694	0.600644	1.62052e-05	0.000495764	0.281121	0.0153766	0.357697	0.749011	4.72192e-10	1.49074e-08	9.93066	9.72214	9.38476	9.13208	9.7891	9.89373	10.1092	9.57542	9.87852	9.71247	9.38697	9.52443	9.24288	9.11588	9.07823	9.20212	blue
ZMAT1	NR_036431	1.13773	2.07556e-06	8.1613e-05	0.593726	0.0213527	0.420514	1.59053	5.43441e-10	1.6882e-08	8.3582	7.97294	7.35268	6.8662	8.94586	7.88493	8.24379	8.55735	7.6203	7.74116	7.88493	7.07817	7.09493	7.51477	6.42402	6.65982	blue
PLIN4	NM_001080400	1.64752	2.00761e-08	1.3992e-06	0.824832	0.00670588	0.237467	2.14606	2.37695e-10	7.82979e-09	6.46523	6.00041	5.23899	4.63563	5.69666	6.46841	7.23063	5.52684	6.15987	6.31453	4.562	5.49543	5.65953	4.36164	4.64834	4.89693	blue
ZNF862	NM_001099220	0.786718	9.07179e-11	9.961e-09	0.404485	0.000756071	0.0706807	1.02349	7.22204e-18	7.12351e-16	10.196	9.93156	9.48521	9.12408	10.3021	10.0167	10.2693	10.0375	9.92066	9.8365	9.69518	9.45374	9.30671	9.13356	9.14142	9.09725	blue
MAN1A1	NM_005907	0.598242	4.57351e-05	0.00118291	0.319219	0.0230924	0.434082	0.736093	6.52142e-08	1.33397e-06	9.31762	9.13926	8.82388	8.56433	9.10552	9.3091	9.53826	9.02542	9.19708	9.19528	8.53239	8.98571	8.95355	8.50009	8.50644	8.68646	blue
CUL7	NM_014780	0.524018	2.34612e-05	0.000669276	0.283713	0.0118417	0.318735	0.642082	1.85383e-08	4.2953e-07	9.93617	9.78374	9.4985	9.24586	9.86863	9.90772	10.0322	9.76295	9.80646	9.78179	9.49159	9.61867	9.38525	9.25495	9.23062	9.25201	blue
ACSL1	NM_001995	0.480763	0.000179952	0.00372238	0.177508	0.0888993	0.729286	0.544708	2.00851e-06	2.9311e-05	12.89	12.7602	12.5037	12.288	12.8391	12.9111	12.9198	12.7098	12.818	12.7529	12.4628	12.4812	12.5669	12.1367	12.3907	12.3366	blue
MOV10L1	NM_018995	2.59412	1.14812e-11	1.53893e-09	1.12956	0.00459945	0.197278	3.14319	6.75732e-18	6.684e-16	6.66516	6.02033	4.63886	3.48933	6.09833	6.60182	7.29532	5.31932	6.57137	6.17028	3.77838	4.79493	5.34328	2.44515	3.43144	4.59142	blue
DNAH10	NM_207437	1.85919	7.08942e-14	1.62856e-11	0.845437	0.000309201	0.0417816	2.29953	3.60136e-21	5.76828e-19	7.43671	6.96212	6.02355	5.32183	7.02079	7.52273	7.76661	6.73413	7.28982	6.8624	6.16069	6.12626	5.7837	5.10949	5.38479	5.47121	blue
HSPA13	NM_006948	0.876913	1.48156e-07	8.34384e-06	0.344223	0.0141564	0.34398	1.04112	2.99182e-13	1.51399e-11	10.447	10.1953	9.65673	9.28764	10.322	10.4045	10.6144	9.94395	10.3936	10.2484	9.45874	9.74662	9.76482	8.91733	9.3457	9.5999	blue
TCP11L2	NM_152772	1.44171	1.57512e-08	1.12471e-06	0.637132	0.00512076	0.207667	1.71484	8.00126e-12	3.29069e-10	7.36107	7.03365	6.32977	5.83271	6.88094	7.33668	7.86559	6.56375	7.40792	7.12929	6.01045	6.68828	6.29058	5.65953	5.81961	6.019	blue
PELI2	NM_021255	1.09395	8.17233e-07	3.69628e-05	0.587909	0.0191989	0.399161	1.41154	6.72706e-09	1.68863e-07	6.78823	6.5461	6.00208	5.61318	7.01325	6.31453	7.03692	6.78807	6.30288	6.54734	6.52045	5.64263	5.84316	5.62115	5.66492	5.55345	blue
LANCL1	NM_001136574	0.52636	5.66815e-05	0.0014218	0.224838	0.0346568	0.517416	0.593561	4.04956e-07	6.89076e-06	10.5897	10.4568	10.1288	9.90272	10.4984	10.5152	10.7554	10.4353	10.6131	10.322	10.115	10.1113	10.1601	9.78492	9.91601	10.0072	blue
LOC646762	NR_024278	0.587813	0.000239605	0.00468962	0.286535	0.0458383	0.577393	0.686185	2.49095e-06	3.54861e-05	8.56065	8.43656	8.11965	7.89906	8.56283	8.49965	8.61947	8.41526	8.57102	8.32341	8.23114	8.09524	8.03256	7.8502	7.90983	7.93714	blue
CYFIP2	NM_001037332	0.740878	6.06311e-09	4.73614e-07	0.324574	0.00648485	0.233675	0.867692	6.64726e-13	3.19457e-11	10.5568	10.3672	9.91673	9.61146	10.4897	10.4526	10.7281	10.3431	10.4826	10.2759	10.1234	9.88553	9.74129	9.77881	9.50654	9.54901	blue
ZNF277	NM_021994	0.629863	5.22837e-05	0.00133389	0.291493	0.0359137	0.524035	0.750075	1.04364e-07	2.05185e-06	8.71666	8.57091	8.21545	7.98001	8.66475	8.69681	8.7884	8.6286	8.70033	8.3838	8.24652	8.19297	8.20686	7.96368	7.99789	7.97845	blue
RHBDD1	NM_001167608	0.645133	6.04906e-06	0.000208094	0.278899	0.0295254	0.482639	0.770874	1.78404e-09	5.03176e-08	9.43416	9.27306	8.87403	8.63599	9.45434	9.44703	9.40112	9.30927	9.38227	9.12764	8.89687	8.84975	8.87547	8.45848	8.74246	8.70704	blue
DZIP3	NM_014648	0.728073	2.19404e-05	0.000636818	0.325253	0.0636062	0.651451	0.908144	7.804e-08	1.56785e-06	8.66284	8.47748	8.02872	7.76554	8.88858	8.46913	8.63081	8.6339	8.516	8.28255	8.30604	7.98352	7.79659	8.02188	7.40003	7.87471	blue
NEBL	NM_001173484	1.51905	6.32284e-17	2.706e-14	0.548223	0.000103927	0.0188022	1.7975	2.12681e-25	6.57999e-23	10.6465	10.2596	9.32713	8.80022	10.2774	10.4829	11.1793	9.82711	10.6114	10.3401	9.08143	9.50233	9.39762	8.54032	8.83108	9.02926	blue
WDR11	NM_018117	0.45876	0.000114006	0.00255177	0.190911	0.0682335	0.665437	0.54868	1.0454e-06	1.61514e-05	10.6604	10.5169	10.2097	10.0255	10.6845	10.5558	10.7409	10.5462	10.556	10.4486	10.3059	10.2081	10.1151	10.0178	10.0505	10.0084	blue
SESN2	NM_031459	1.60157	6.11808e-30	1.06813e-25	0.645548	2.94291e-07	0.000218633	2.02464	5.35914e-41	6.2375e-37	11.1362	10.6642	9.6768	9.04016	11.0478	10.8713	11.4897	10.5424	10.7335	10.7166	9.65537	9.70882	9.66621	8.76364	9.22767	9.12918	blue
RNF187	NM_001010858	0.797676	1.56601e-09	1.40929e-07	0.244368	0.0280016	0.471196	0.942677	2.9232e-14	1.66237e-12	13.4721	13.2211	12.7213	12.3925	13.3452	13.3346	13.7364	13.166	13.2383	13.259	12.5831	12.818	12.7628	12.175	12.5163	12.4863	blue
STEAP2	NM_001040665	0.500016	1.72952e-05	0.000519706	0.224762	0.0486878	0.590486	0.578234	9.72983e-07	1.50994e-05	14.2813	14.1048	13.7542	13.5115	14.5733	14.1541	14.1166	14.3124	14.0759	13.926	14.0759	13.6839	13.5028	13.4756	13.4156	13.6432	blue
SGPL1	NM_003901	0.508658	2.88824e-05	0.000801022	0.225705	0.0340953	0.513757	0.623296	6.80157e-08	1.38274e-06	10.8865	10.7148	10.3892	10.1645	10.8851	10.9107	10.8636	10.8147	10.7496	10.5803	10.3876	10.4434	10.3367	10.0603	10.2984	10.1347	blue
SLC5A1	NM_000343	1.5659	9.8731e-07	4.32013e-05	0.68221	0.0120713	0.319151	1.96082	2.05324e-08	4.71044e-07	7.18957	6.79061	6.0707	5.56416	6.0319	7.46158	8.07523	5.99114	7.42316	6.95754	5.43793	6.47031	6.30385	5.21918	5.91986	5.55345	blue
C15orf17	NM_020447	0.445894	0.00019931	0.00403906	0.23631	0.0387911	0.542223	0.612919	3.71673e-07	6.40874e-06	10.2528	10.066	9.7875	9.57968	10.4231	10.1144	10.2209	10.2478	10.0204	9.92971	9.94567	9.80238	9.61445	9.70578	9.49473	9.53852	blue
DOCK6	NM_020812	0.580469	0.000448505	0.00767669	0.26599	0.0497543	0.594781	0.754525	1.61518e-07	3.02723e-06	9.59234	9.35851	9.0349	8.78569	9.40635	9.53362	9.83707	9.11285	9.44313	9.51954	8.88894	9.12962	9.08616	8.4838	8.89508	8.97818	blue
DNAL4	NM_005740	0.556822	0.00117592	0.016039	0.281044	0.0643487	0.652394	0.727903	6.96791e-07	1.12223e-05	8.78102	8.56195	8.27687	8.05152	8.69042	8.78772	8.86491	8.37585	8.70751	8.60248	8.04983	8.35821	8.42257	7.85673	8.09545	8.20237	blue
ICAM1	NM_000201	0.606388	0.000222999	0.00441659	0.314041	0.0273415	0.466524	0.790006	6.87218e-08	1.39428e-06	9.03836	8.80181	8.49471	8.24455	8.87179	8.97818	9.26512	8.61658	8.93287	8.856	8.3205	8.62754	8.53608	8.11573	8.40707	8.21085	blue
PARP4	NM_006437	0.673295	3.6227e-08	2.36437e-06	0.285452	0.00494169	0.203944	0.908245	2.17365e-13	1.11614e-11	12.298	11.9921	11.5953	11.2696	12.1761	12.1581	12.5598	11.957	12.1017	11.9176	11.6323	11.614	11.5397	11.186	11.3233	11.2997	blue
ARRDC3	NM_020801	0.730785	2.60257e-07	1.36447e-05	0.351111	0.00426356	0.187495	0.959685	2.70849e-15	1.8187e-13	10.9578	10.6408	10.2337	9.89342	10.8061	10.9593	11.1079	10.4382	10.8196	10.6646	9.96679	10.4406	10.2938	9.72026	9.94847	10.0115	blue
PHGDH	NM_006623	0.552333	2.7026e-06	0.000104852	0.223387	0.0334603	0.509078	0.603895	5.54725e-08	1.15294e-06	13.864	13.6593	13.4077	13.181	13.926	13.7765	13.8895	13.7109	13.5559	13.7109	13.4057	13.3452	13.4723	13.0621	13.2113	13.2698	blue
AASS	NM_005763	1.09274	3.16002e-11	3.89888e-09	0.560728	0.000138111	0.0237558	1.50769	1.33521e-24	3.42805e-22	9.24762	8.78539	8.24829	7.75451	9.18715	9.07678	9.47894	8.64917	8.96179	8.7452	8.3205	8.11851	8.30586	7.70554	7.70635	7.85165	blue
USP40	NM_018218	0.434402	0.000745309	0.0114441	0.21743	0.0395347	0.546706	0.58512	4.3434e-07	7.35136e-06	10.7042	10.4875	10.243	10.0238	10.609	10.6629	10.8407	10.4246	10.6002	10.4377	10.2367	10.2499	10.2424	9.89526	10.0605	10.1156	blue
KDM6B	NM_001080424	0.787451	1.93469e-08	1.35107e-06	0.38683	0.000952915	0.081953	1.12453	2.06959e-16	1.70837e-14	11.1315	10.7333	10.3018	9.90604	10.9731	10.9893	11.4321	10.5664	10.7335	10.9001	10.282	10.4288	10.1945	9.6699	10.0072	10.041	blue
ANGPT2	NM_001118887	1.59264	0.000155848	0.00329403	0.83303	0.023127	0.434082	1.94932	9.0873e-07	1.42096e-05	7.92735	7.42125	6.85337	6.37902	6.26457	8.31868	9.19881	5.766	8.50644	7.99132	5.3273	7.78886	7.44395	5.75968	6.64435	6.73302	blue
ZNF783	NM_001195220	0.422989	0.00114582	0.0157701	0.228408	0.0604175	0.639951	0.602279	2.16163e-06	3.13185e-05	9.48823	9.28538	9.03886	8.85419	9.50233	9.3068	9.65557	9.3459	9.25277	9.25747	8.98106	9.20747	8.92804	8.80949	8.94633	8.80675	blue
CLDN7	NM_001307	0.452029	0.000800216	0.0120074	0.193356	0.0671762	0.662222	0.60608	1.52666e-06	2.28293e-05	12.0379	11.7884	11.5258	11.3136	11.7979	11.9853	12.3305	11.5893	11.8551	11.9209	11.435	11.5172	11.6251	11.2468	11.3748	11.3193	blue
ORAI2	NM_001126340	0.520501	0.00158563	0.020174	0.316766	0.0439685	0.570088	0.74404	5.60657e-07	9.24727e-06	9.27518	8.99921	8.76097	8.52543	8.92893	9.30245	9.59414	8.73664	8.96372	9.29726	8.33657	8.88303	9.0633	8.45387	8.5806	8.54181	blue
TSC1	NM_000368	0.525106	2.31495e-05	0.000662048	0.307794	0.00724656	0.248554	0.803469	7.75992e-12	3.19543e-10	10.172	9.85819	9.59023	9.30669	10.2	10.0513	10.2646	9.91192	9.87664	9.78601	9.67168	9.65746	9.44156	9.19881	9.3684	9.35285	blue
C14orf49	NM_152592	0.754723	0.00170346	0.0213879	0.442718	0.0723855	0.679862	1.10828	5.63546e-06	7.33955e-05	6.80214	6.46874	6.16347	5.86505	6.5045	6.71942	7.18249	6.32582	6.39602	6.68439	5.70091	6.36239	6.42709	5.5051	6.14476	5.9453	blue
DFNA5	NM_004403	0.97638	0.000549709	0.00901983	0.60771	0.0602319	0.639951	1.46509	1.35441e-06	2.04373e-05	5.79189	5.38902	5.00829	4.63119	6.26457	5.20971	5.90138	5.57985	5.37906	5.20814	5.61736	4.43597	4.97155	5.05342	4.33416	4.506	blue
WDR19	NM_025132	0.545332	0.000964651	0.0138671	0.323182	0.0399788	0.54915	0.764282	1.14199e-06	1.75274e-05	8.48548	8.24434	8.00778	7.76431	8.66095	8.27592	8.51957	8.24308	8.3648	8.12516	8.20879	8.07149	7.74306	7.84193	7.61424	7.83675	blue
UNC5B	NM_170744	1.82619	3.00283e-09	2.55109e-07	0.942784	0.000452846	0.0518427	2.44649	1.52116e-16	1.27013e-14	7.82281	7.11381	6.3698	5.5993	7.0851	7.78323	8.60012	6.29898	7.39205	7.65039	5.76387	6.50703	6.83848	5.21918	5.84418	5.73455	blue
SOS2	NM_006939	0.527695	0.00110454	0.015346	0.312818	0.0293276	0.480982	0.710113	2.20039e-07	4.01207e-06	8.94532	8.71308	8.47838	8.22362	8.92272	8.90837	9.00486	8.55124	8.81722	8.77079	8.63976	8.5703	8.22508	8.24456	8.09049	8.33582	blue
LOC642852	NR_026943	0.550347	0.000121765	0.00268076	0.336432	0.0107299	0.29918	0.78786	3.48911e-09	9.29285e-08	9.26284	9.00587	8.74554	8.45698	9.2249	9.18356	9.38006	9.00999	8.96372	9.0439	8.79879	8.66447	8.77336	8.33206	8.61385	8.42502	blue
OGT	NM_181672	0.59082	1.18576e-06	5.01859e-05	0.365429	0.00149391	0.103704	0.850913	8.89432e-13	4.17423e-11	12.4606	12.1512	11.848	11.4985	12.6604	12.2708	12.4506	12.4514	12.0438	11.9585	12.1106	11.8073	11.626	11.593	11.4159	11.4867	blue
FAM179B	NM_015091	0.464462	0.000824111	0.0122832	0.284756	0.020417	0.412124	0.641506	2.49683e-07	4.47775e-06	9.29121	9.08294	8.86916	8.6287	9.31857	9.27435	9.28069	9.06803	9.15356	9.02723	8.87855	8.87328	8.85565	8.5886	8.61658	8.68092	blue
BHMT	NM_001713	2.45309	1.24854e-06	5.2398e-05	1.30772	0.0167567	0.37434	3.19122	1.06175e-13	5.55819e-12	4.87581	4.00306	3.11697	1.90637	4.89693	4.67709	5.05342	4.12533	4.71864	3.16522	2.77363	3.44106	3.13623	1.9499	1.72331	2.0459	blue
ACAD11	NM_032169	0.831451	1.07365e-07	6.27952e-06	0.547438	0.000491714	0.0544368	1.15572	1.68207e-14	9.98857e-13	9.07505	8.74014	8.40379	7.93141	9.23346	8.87694	9.11477	8.91756	8.75835	8.5445	8.66748	8.35054	8.19336	8.14127	7.72984	7.92312	blue
FOXO3	NM_001455	0.52898	9.03454e-06	0.000295928	0.342826	0.00128054	0.0955401	0.701239	7.75014e-10	2.33891e-08	10.9024	10.6782	10.4463	10.1113	10.9572	10.875	10.875	10.7103	10.6844	10.6399	10.4862	10.5223	10.3304	10.0461	10.2154	10.0725	blue
FURIN	NM_002569	1.14802	1.08983e-13	2.3933e-11	0.684278	2.24911e-07	0.000182633	1.4875	1.83485e-29	1.15855e-26	10.0389	9.64722	9.156	8.50785	9.99776	9.92445	10.1946	9.46569	9.60836	9.86761	9.14062	9.10728	9.22011	8.27944	8.62754	8.61658	blue
TP53INP1	NM_001135733	0.860533	9.53973e-13	1.52798e-10	0.501698	6.43838e-06	0.00249788	1.12914	7.37941e-23	1.52466e-20	11.912	11.5746	11.1883	10.678	12.014	11.8374	11.8847	11.5968	11.6367	11.4904	11.2544	11.3344	10.9763	10.6024	10.6851	10.7466	blue
CBFA2T2	NM_005093	0.512324	1.27616e-05	0.000401438	0.32711	0.00195994	0.120443	0.684381	1.04095e-09	3.0741e-08	10.8752	10.6606	10.4111	10.0966	10.9413	10.7966	10.8876	10.8698	10.5948	10.5172	10.5033	10.4445	10.2854	10.1096	10.052	10.1282	blue
RB1CC1	NM_001083617	0.757086	2.87722e-06	0.000110765	0.399344	0.00461032	0.197278	1.01112	1.27697e-12	5.85146e-11	10.7036	10.3661	9.99018	9.56385	10.6084	10.6566	10.8458	10.1656	10.4788	10.4539	9.79533	10.0796	10.0956	9.50374	9.24071	9.94709	blue
SLC3A2	NM_002394	0.701221	4.17268e-08	2.66845e-06	0.371512	0.0014549	0.101399	0.991619	3.83787e-14	2.13727e-12	12.5109	12.1822	11.8018	11.4035	12.4863	12.2935	12.7529	12.1115	12.1334	12.3018	11.691	11.7579	11.9566	11.1887	11.493	11.5289	blue
ABR	NM_021962	0.60817	1.62666e-06	6.55868e-05	0.322325	0.00231581	0.132342	0.808725	8.12852e-11	2.91101e-09	10.8051	10.5382	10.2298	9.9134	10.5901	10.7361	11.089	10.4428	10.6342	10.5375	10.3069	10.2287	10.1537	9.85986	9.99279	9.88756	blue
MKNK2	NM_199054	0.828231	4.44054e-05	0.00115108	0.326166	0.0138487	0.338862	0.954377	2.18626e-08	4.97962e-07	12.9024	12.6099	12.2449	11.8784	12.5039	12.7976	13.4057	12.014	12.8216	12.9941	11.9172	12.394	12.4235	11.5946	12.0204	12.0204	blue
PCLO	NM_014510	1.03695	2.22721e-06	8.69883e-05	0.524121	0.0130116	0.330659	1.4005	8.91861e-12	3.6465e-10	8.58768	8.1922	7.66845	7.13732	8.41042	8.62332	8.72929	8.12715	8.22359	8.22587	7.69696	7.86444	7.44395	6.64435	7.07278	7.69481	blue
FAM84A	NM_145175	1.60616	1.39205e-09	1.2625e-07	0.903898	0.00107538	0.0875266	2.15081	6.57545e-16	4.93753e-14	6.56111	6.0414	5.38045	4.67471	6.46553	6.34794	6.86985	6.05235	5.82635	6.2455	5.47121	5.0106	5.65953	4.60541	4.71864	4.70009	blue
PCMTD1	NM_052937	0.549373	2.2397e-05	0.000646844	0.3172	0.00615875	0.227792	0.722808	2.29621e-09	6.3381e-08	9.98458	9.77554	9.50279	9.21296	10.0262	9.84799	10.0796	9.76	9.82102	9.7456	9.50853	9.53852	9.46131	9.33699	9.04751	9.25438	blue
NMNAT2	NM_015039	0.996207	3.32464e-11	4.03078e-09	0.569539	1.4077e-05	0.00446842	1.29321	9.55555e-19	1.09754e-16	9.46547	9.12677	8.68069	8.18991	9.25077	9.35603	9.78961	9.03622	9.29159	9.05251	8.74585	8.73323	8.56298	8.25897	8.18238	8.12838	blue
GPCPD1	NM_019593	0.86341	5.23392e-07	2.5069e-05	0.525437	0.00292658	0.150276	1.154	1.03864e-12	4.80346e-11	8.52988	8.24972	7.84495	7.43775	8.74168	8.37422	8.47375	8.6108	8.18629	7.95206	8.21315	7.75087	7.57082	7.55837	7.42599	7.32888	blue
GGT7	NM_178026	0.585738	0.000132047	0.00284611	0.353137	0.0133855	0.33504	0.74864	3.08932e-07	5.44247e-06	8.98368	8.79504	8.51016	8.21385	8.8941	8.89459	9.16236	8.8015	8.7197	8.86392	8.52771	8.39997	8.6028	8.00401	8.37114	8.26642	blue
CHAC1	NM_024111	1.44668	3.36274e-18	1.70169e-15	0.789605	1.40676e-06	0.000869479	1.88249	4.98887e-34	7.57376e-31	9.86884	9.40144	8.69392	7.93872	10.0034	9.71267	9.89047	9.40191	9.27304	9.52936	8.65675	8.57625	8.84876	7.52118	8.16172	8.13327	blue
BOD1L	NM_148894	0.514219	0.00108833	0.0151883	0.267414	0.0552453	0.623113	0.644864	6.13572e-06	7.92605e-05	9.94263	9.77727	9.49265	9.19547	9.96206	9.92748	9.93837	9.70335	9.80646	9.822	9.54884	9.51403	9.41507	9.10275	8.8862	9.59745	blue
SLC38A2	NM_018976	0.501848	4.68844e-05	0.00120905	0.235033	0.0214873	0.421956	0.579764	2.22682e-07	4.05179e-06	12.7512	12.6065	12.3675	12.0814	12.8138	12.6651	12.7748	12.6107	12.6522	12.5565	12.3668	12.3996	12.3362	11.969	12.0802	12.1949	blue
FNDC3A	NM_001079673	0.619581	4.31992e-06	0.000156634	0.350063	0.0024811	0.137512	0.734185	3.06796e-09	8.26573e-08	10.5967	10.4198	10.1227	9.75373	10.4788	10.5685	10.743	10.3368	10.4894	10.4333	10.0718	10.1796	10.1167	9.5787	9.70823	9.97426	blue
C17orf103	NM_152914	1.17152	1.84365e-06	7.32363e-05	0.632981	0.00484654	0.201859	1.4627	4.71172e-09	1.22776e-07	7.79513	7.48239	6.99295	6.41523	7.40003	7.7105	8.27486	7.18749	7.70012	7.55954	6.75305	7.10959	7.11622	5.91805	6.91279	6.41484	blue
DDIT4	NM_019058	1.61203	1.61731e-12	2.46601e-10	0.772481	4.69644e-05	0.0107856	1.93954	1.18522e-20	1.76857e-18	13.1638	12.6684	11.9269	11.0606	12.7513	12.9875	13.7526	12.148	12.7795	13.0776	11.525	12.0194	12.2363	10.4131	11.3421	11.4265	blue
ABCG1	NM_207627	1.17387	6.82151e-10	6.63472e-08	0.714451	5.86187e-05	0.0120399	1.50174	1.79716e-14	1.05999e-12	8.10715	7.77477	7.3142	6.72435	7.81363	8.11177	8.39604	7.77644	7.90227	7.64559	7.31249	7.30475	7.32536	6.99949	6.6098	6.56375	blue
BRWD3	NM_153252	0.765955	5.42645e-05	0.00137202	0.461757	0.00955108	0.286349	0.957687	5.80055e-08	1.20129e-06	8.22844	8.01851	7.70505	7.309	8.0856	8.30233	8.2974	8.01828	8.18629	7.85096	7.78215	7.87804	7.45496	7.23024	7.08254	7.61424	blue
IGSF3	NM_001007237	0.572737	0.000214238	0.00427988	0.372029	0.0100398	0.290386	0.713095	3.50621e-06	4.80291e-05	9.01761	8.85524	8.62253	8.31533	8.7069	9.05552	9.29042	8.76282	8.92571	8.87718	8.39417	8.78118	8.69224	8.1903	8.4936	8.26211	blue
PTPRM	NM_001105244	0.67348	3.96411e-05	0.00104701	0.429636	0.0046904	0.199239	0.859451	3.60496e-08	7.79407e-07	8.74685	8.54677	8.27566	7.88488	8.77158	8.58965	8.87934	8.6108	8.6066	8.42291	8.26192	8.35821	8.20686	7.62329	7.99789	8.03345	blue
CUEDC1	NM_017949	0.745123	0.000284599	0.00533118	0.505862	0.0104079	0.295145	0.946427	2.42939e-06	3.47367e-05	7.01586	6.82348	6.59882	6.23916	6.94033	6.99186	7.11539	6.83679	6.9286	6.70504	6.80635	6.52168	6.46841	6.3598	6.19357	6.16412	blue
ZNF516	NM_014643	1.86555	3.34033e-05	0.000906953	1.08252	0.0253403	0.451612	2.18347	6.64248e-08	1.35476e-06	4.60651	4.13081	3.54941	2.58792	4.29164	4.83234	4.69555	3.27948	4.33709	4.77587	2.77363	4.22382	3.6508	2.77363	1.72331	3.26681	blue
TSC22D3	NM_004089	1.09121	1.73469e-12	2.61078e-10	0.722857	2.04442e-07	0.000172695	1.36581	1.26231e-21	2.07906e-19	10.631	10.295	9.89976	9.15994	10.7482	10.6399	10.5048	10.1395	10.3624	10.3831	9.75479	9.9436	10.0009	8.77158	9.29655	9.41169	blue
RBM20	NM_001134363	1.72853	0.00077662	0.0117492	1.07878	0.0619762	0.645088	2.30762	1.76081e-06	2.59418e-05	3.97343	3.46478	2.9337	1.93061	4.04789	3.74708	4.12533	3.88809	2.9724	3.53385	2.77363	3.0409	2.98656	1.9499	2.20195	1.63997	blue
SDC4	NM_002999	0.661862	6.28547e-07	2.97788e-05	0.430941	0.000109987	0.0196945	0.841745	8.17979e-12	3.36016e-10	11.1303	10.8802	10.6079	10.1865	10.9428	11.1211	11.3269	10.7063	10.9839	10.9503	10.4496	10.727	10.647	10.0701	10.316	10.1734	blue
JAK1	NM_002227	0.859898	6.79876e-06	0.000230478	0.580767	0.00218649	0.127882	1.17449	6.27146e-10	1.92935e-08	7.59969	7.30604	7.01251	6.54036	7.46648	7.56597	7.76661	7.57904	7.14098	7.19811	7.21708	7.0431	6.77736	6.43821	6.53578	6.6471	blue
DOPEY1	NM_015018	0.549306	5.07477e-05	0.00129909	0.40712	0.00141133	0.0997983	0.762919	6.21428e-09	1.57577e-07	9.38504	9.16295	8.96532	8.60025	9.53101	9.25354	9.37058	9.28625	9.10275	9.09985	9.06316	8.98106	8.85176	8.67355	8.44074	8.68646	blue
LAMB2	NM_002292	0.571284	6.13071e-05	0.0015182	0.389446	0.00107365	0.0875266	0.720856	1.38079e-08	3.26647e-07	10.8276	10.6079	10.3992	10.0071	10.6263	10.8164	11.0402	10.4023	10.6255	10.7958	10.2208	10.5527	10.4242	9.78492	10.1459	10.0906	blue
PIKFYVE	NM_015040	0.462158	0.000479699	0.00810729	0.344321	0.00293796	0.150417	0.632285	1.03406e-07	2.03645e-06	9.98051	9.77601	9.61746	9.28158	10.031	9.93696	9.97353	9.71491	9.77266	9.84046	9.664	9.59468	9.59369	9.14031	9.27013	9.43431	blue
CLSTN3	NM_014718	0.472331	5.34616e-05	0.00135367	0.374661	0.000441535	0.0514435	0.662952	6.48456e-09	1.63599e-07	10.2942	10.0732	9.91609	9.55941	10.2333	10.2452	10.4043	10.1875	9.9715	10.0607	9.95398	9.9436	9.8507	9.59923	9.50075	9.57824	blue
LOC100131564	NR_034089	0.848068	9.37807e-06	0.000305746	0.635819	0.000311479	0.0417816	1.17148	2.77723e-10	9.05438e-09	7.80639	7.50082	7.27315	6.74801	8.0376	7.69481	7.68676	7.86041	7.44395	7.19811	7.35456	7.36065	7.10424	6.71729	6.67612	6.85063	blue
C17orf107	NM_001145536	1.19859	3.99034e-05	0.00105314	0.83618	0.00521024	0.210807	1.58276	1.11467e-07	2.18166e-06	6.93775	6.54685	6.20973	5.46022	6.3439	7.0048	7.46455	6.15832	6.58383	6.8984	5.61736	6.29128	6.72054	4.67709	5.91986	5.7837	blue
IL6ST	NM_002184	0.506071	0.000175061	0.00364062	0.394425	0.00111222	0.0886653	0.640434	3.25229e-07	5.69796e-06	11.0415	10.8433	10.6763	10.263	11.0552	11.0401	11.0292	10.8005	10.845	10.8845	10.6369	10.6381	10.7538	10.2515	10.0103	10.5271	blue
DMXL1	NM_005509	0.437217	0.00129138	0.0172804	0.353986	0.00416059	0.185138	0.584193	5.8062e-06	7.53103e-05	11.0227	10.8246	10.6779	10.2949	10.9864	11.0161	11.0657	10.8453	10.782	10.8464	10.7154	10.6951	10.6233	10.1486	10.1043	10.6319	blue
LIFR	NM_001127671	0.532969	0.00116661	0.0159622	0.421306	0.00261568	0.142261	0.710821	3.8327e-07	6.56656e-06	10.0346	9.79474	9.66721	9.22766	9.84957	10.1534	10.101	9.55634	9.92748	9.90041	9.44751	9.79723	9.75689	8.909	9.23547	9.53852	blue
ATP9A	NM_006045	0.470051	0.000201563	0.00408078	0.388249	0.000360396	0.0466081	0.600869	2.50492e-07	4.48995e-06	11.035	10.8376	10.7061	10.3155	11.0065	11.0196	11.0789	10.8194	10.9107	10.7827	10.712	10.7582	10.648	10.1486	10.4545	10.3435	blue
TCEAL7	NM_152278	2.62824	0.000147857	0.00314992	1.74254	0.0228013	0.433075	3.37562	2.57352e-08	5.78563e-07	3.76756	2.98087	2.19366	0.333333	4.12533	3.53385	3.64351	2.82427	3.43144	2.68691	2.77363	2.28529	1.52206	0	0	1	blue
SLC7A5	NM_003486	0.654614	2.15124e-06	8.42097e-05	0.435822	0.000343122	0.0452105	0.830014	5.94674e-11	2.15397e-09	12.8296	12.6163	12.3974	11.909	12.8724	12.7827	12.8337	12.5957	12.4941	12.7591	12.3069	12.3897	12.4955	11.609	12.0708	12.0473	blue
ATG2B	NM_018036	0.521833	3.31673e-05	0.000902652	0.393323	0.000467962	0.0528674	0.633479	7.52965e-08	1.5171e-06	10.2173	10.0719	9.89074	9.50322	10.2915	10.2187	10.1416	10.1843	10.1084	9.92305	9.9341	9.92533	9.8128	9.3773	9.48059	9.65177	blue
VPS13C	NM_020821	0.768328	2.54961e-07	1.33872e-05	0.582796	1.53254e-05	0.0046532	0.972674	2.59668e-12	1.15207e-10	10.9173	10.6548	10.4251	9.80631	10.9128	10.8566	10.9827	10.6096	10.6496	10.7052	10.4029	10.4892	10.3831	9.75358	9.48565	10.1797	blue
C10orf118	NM_018017	0.669906	3.19394e-05	0.000873319	0.521005	0.000347032	0.0455538	0.857671	3.3193e-09	8.86762e-08	9.96669	9.7423	9.55466	9.01311	9.98838	10.026	9.88565	9.63783	9.71897	9.8701	9.44647	9.58527	9.63222	8.95367	8.68014	9.40552	blue
KIAA1109	NM_015312	0.73252	4.79621e-06	0.000171412	0.567692	0.00017089	0.0282794	0.962376	4.50756e-10	1.43343e-08	10.5884	10.3234	10.1073	9.48252	10.5283	10.6248	10.6122	10.3837	10.2504	10.3362	10.1366	10.0908	10.0945	9.30632	9.16003	9.98122	blue
NFAT5	NM_138714	0.717621	1.42271e-08	1.02426e-06	0.618875	2.59613e-06	0.00129499	0.96983	4.05459e-14	2.23266e-12	11.433	11.1649	10.9807	10.362	11.6477	11.3614	11.2898	11.3926	11.0855	11.0165	11.3026	10.9614	10.6781	10.3063	10.2134	10.5663	blue
TEP1	NM_007110	0.547615	0.000375668	0.00669245	0.48538	0.000854598	0.0776664	0.736892	9.20563e-07	1.43754e-05	8.53563	8.35039	8.24638	7.83269	8.65362	8.44955	8.50373	8.50299	8.21646	8.33172	8.37793	8.24343	8.11779	7.82147	7.9312	7.74542	blue
INTU	NM_015693	0.652517	0.000503746	0.00844826	0.541727	0.00169385	0.111382	0.801554	5.331e-06	6.97686e-05	7.67428	7.51703	7.40281	6.9671	7.64695	7.64726	7.72862	7.52118	7.63253	7.39739	7.58834	7.27475	7.34534	6.85309	7.05089	6.99731	blue
SZT2	NM_015284	0.451505	0.000594917	0.00955507	0.395897	0.00216369	0.126974	0.567393	6.45943e-06	8.30427e-05	9.99024	9.85427	9.73314	9.34691	9.99872	9.89676	10.0752	10.0021	9.84572	9.71503	9.90278	9.80593	9.49072	9.09073	9.47512	9.47488	blue
FP588	NR_024006	1.00451	0.000237861	0.0046581	0.73368	0.00429801	0.188741	1.15705	6.01424e-06	7.78479e-05	5.88114	5.73265	5.54594	4.97937	5.96803	5.74552	5.92988	6.1287	5.89239	5.17685	5.79643	5.46514	5.37623	5.16779	4.83234	4.93797	blue
EFHA2	NM_181723	0.786678	2.36609e-05	0.000674421	0.591288	0.000765139	0.0707302	0.91295	4.09956e-06	5.50556e-05	7.41877	7.33259	7.13412	6.66958	7.71664	7.45376	7.08592	7.40003	7.34534	7.2524	7.13823	7.22795	7.03618	6.71729	6.64435	6.6471	blue
ABAT	NM_000663	0.630392	5.76503e-07	2.75373e-05	0.527843	1.15793e-05	0.00393218	0.634162	8.35462e-07	1.3182e-05	9.64652	9.62766	9.47348	8.98786	9.8442	9.67579	9.41958	9.62939	9.61533	9.63826	9.6532	9.50233	9.26491	9.00564	8.98217	8.97577	blue
SLC6A20	NM_020208	1.44338	2.25917e-08	1.55282e-06	1.04339	2.52249e-05	0.00683075	1.46397	6.25593e-08	1.28493e-06	6.19385	6.21959	5.8596	4.93899	5.83751	6.39873	6.34532	6.2455	5.96613	6.44714	5.86564	5.74882	5.96435	4.52654	5.15116	5.13928	blue
KIAA2026	NM_001017969	0.582176	4.2706e-05	0.00111198	0.401839	0.00195767	0.120443	0.610937	4.80814e-06	6.3738e-05	9.0853	9.04446	8.81854	8.45886	9.1243	9.13185	8.99974	9.13164	9.08442	8.91733	8.80122	8.82048	8.8339	8.36499	8.40707	8.6045	blue
MATL2963	NR_026947	0.681844	2.75757e-05	0.000768444	0.452636	0.00253937	0.13905	0.713799	5.90149e-06	7.6461e-05	8.22606	8.19399	7.94098	7.57213	8.10654	8.26174	8.30991	8.35895	8.23789	7.98513	7.88493	8.02791	7.91008	7.60679	7.55922	7.55037	blue
ZKSCAN1	NM_003439	0.575504	1.10631e-05	0.000353423	0.380115	0.00109865	0.088394	0.595994	1.32614e-06	2.00368e-05	11.4785	11.403	11.1706	10.762	11.4798	11.5046	11.4511	11.3774	11.4491	11.3826	11.1976	11.2664	11.0479	10.5237	10.9402	10.8221	blue
EGR1	NM_001964	1.26416	5.13747e-06	0.000181748	0.818823	0.00383477	0.176901	1.4367	2.65292e-07	4.74549e-06	5.7164	5.58333	5.18482	4.55354	5.88409	5.5163	5.74882	5.72842	5.61061	5.41095	5.36256	4.84863	5.34328	4.43597	4.71864	4.506	blue
ZNF117	NM_015852	1.03734	3.04038e-06	0.00011615	0.67454	0.00100661	0.0842869	1.19814	2.23512e-08	5.07767e-07	7.38581	7.27542	6.88858	6.33276	7.72178	7.2159	7.21974	7.84673	6.98765	6.99186	7.18093	6.77191	6.71291	6.63134	6.019	6.34794	blue
FLJ35024	NR_015375	1.99952	7.06524e-10	6.83372e-08	0.908861	0.00850845	0.269591	2.16514	1.49984e-11	5.94438e-10	5.90945	5.73189	4.74313	3.57729	5.96803	5.66399	6.09634	5.57985	5.86699	5.74882	4.562	4.79493	4.87246	1.9499	4.42035	4.36164	blue
MARK1	NM_018650	1.21167	3.11485e-08	2.0521e-06	0.71233	0.000941848	0.0816042	1.3105	1.94449e-08	4.49046e-07	6.78031	6.72359	6.23808	5.66558	6.94033	6.44714	6.95344	6.86752	6.73951	6.56375	6.34964	6.19588	6.16871	5.72435	5.42922	5.84316	blue
LOC100132354	NR_024478	2.55849	8.41608e-10	8.07319e-08	1.36664	0.00342363	0.164446	2.66114	2.26804e-08	5.14575e-07	4.77521	4.77211	3.63441	2.27772	4.2187	4.38582	5.7211	4.23158	4.93797	5.14679	2.77363	4.36675	3.76286	1.24373	2.50752	3.08189	blue
SH2D3C	NM_170600	3.14725	8.56572e-08	5.11264e-06	1.4371	0.0499899	0.594781	3.27367	6.68872e-07	1.08175e-05	3.64613	3.74889	2.16201	0.574436	2.28529	3.90643	4.74667	3.05506	3.87393	4.31768	1.92307	3.0409	1.52206	0	1.72331	0	blue
JUB	NM_032876	0.827416	5.09957e-09	4.1028e-07	0.369717	0.00692332	0.242712	0.677839	5.05053e-07	8.39758e-06	9.26782	9.39344	8.88492	8.5627	9.29142	9.25927	9.25277	9.39864	9.41746	9.36424	8.99792	8.74275	8.91408	8.35523	8.7568	8.57606	blue
TTC25	NM_031421	1.18599	1.46947e-07	8.30252e-06	0.517133	0.0267639	0.462402	1.03819	9.45803e-06	0.00011612	6.40328	6.58633	5.95579	5.59087	6.27618	6.62379	6.30986	6.54734	6.60583	6.60583	5.88779	6.19588	5.7837	5.54901	5.78565	5.43793	blue
FGF21	NM_019113	2.27677	1.36929e-08	9.91938e-07	0.672648	0.0990666	0.760717	2.16884	3.75721e-08	8.07823e-07	5.43571	5.4554	4.04464	3.46366	4.64607	5.5163	6.14476	4.506	5.76387	6.09634	3.2891	4.68759	4.15723	2.44515	4.0792	3.86664	blue
BCAT1	NM_005504	1.36963	1.31492e-20	1.48107e-17	0.454702	0.00223122	0.129562	1.34845	6.95115e-22	1.19563e-19	9.41874	9.42601	8.45514	8.05033	9.47942	9.40969	9.36712	9.50406	9.37877	9.39522	8.30604	8.56298	8.49639	7.82915	8.09545	8.22639	blue
FER1L6	NM_001039112	1.64311	3.33729e-08	2.19038e-06	0.595617	0.0650324	0.653569	1.69719	2.06465e-08	4.7304e-07	5.47753	5.47142	4.48078	4.03601	5.38479	5.4483	5.5995	5.44669	5.44669	5.52087	4.13799	4.63587	4.66847	3.76286	3.98354	4.36164	blue
FYN	NM_002037	2.15201	7.04342e-16	2.61633e-13	0.682339	0.0156405	0.360952	2.1948	3.70654e-14	2.07074e-12	7.0578	7.02154	5.60155	4.91488	6.68922	7.0048	7.47938	6.89886	7.18353	6.98222	5.39631	5.74882	5.65953	4.01791	5.54659	5.18014	blue
ALS2CR8	NM_001104586	0.833053	1.08311e-05	0.000346713	0.334754	0.0665727	0.659007	0.866705	4.15482e-06	5.5712e-05	7.32042	7.30322	6.8274	6.59295	7.45169	7.28982	7.21974	7.33494	7.32232	7.2524	6.79695	6.86703	6.81821	6.59598	6.53578	6.6471	blue
HOXB9	NM_024017	1.06126	1.01369e-07	5.95591e-06	0.346184	0.063487	0.651451	1.10159	6.01405e-09	1.53391e-07	7.98645	7.94019	7.22411	6.94945	7.82458	8.11177	8.02299	7.86928	8.11779	7.83351	7.1201	7.29678	7.25545	6.59598	7.17504	7.07732	blue
VLDLR	NM_003383	0.802918	2.13035e-05	0.000622471	0.267066	0.07861	0.695753	0.706136	5.08521e-06	6.69017e-05	8.86042	8.887	8.36854	8.1285	8.81272	8.8916	8.87694	8.57588	9.10275	8.98238	8.39757	8.41631	8.29173	7.77621	8.32267	8.28663	blue
FCRLA	NM_001184866	3.18412	6.43791e-11	7.20488e-09	1.0973	0.0870522	0.722292	3.15149	1.02235e-07	2.01453e-06	4.38669	4.62798	2.35054	1.29673	3.43144	4.07017	5.65845	4.23158	5.26654	4.38582	0.666667	2.82427	3.56068	1.24373	0	2.64645	blue
ENTPD3	NM_001248	2.38664	8.72156e-15	2.58077e-12	0.718206	0.0424085	0.563707	2.27103	2.20923e-09	6.12706e-08	5.95695	6.19717	4.58397	4.07703	4.97609	6.19893	6.69584	5.766	6.42402	6.40149	3.89638	4.79493	5.0606	3.76286	4.42035	4.04789	blue
INHBE	NM_031479	2.06651	3.36183e-11	4.06025e-09	0.352965	0.229591	0.955917	1.72206	1.04038e-07	2.0466e-06	6.91584	7.23923	5.6251	5.27863	6.20286	7.0801	7.46455	6.69029	7.64638	7.381	5.15116	6.00802	5.71611	4.36164	5.88779	5.58647	blue
MAP1B	NM_005909	0.684287	1.18342e-08	8.73608e-07	0.0733213	0.603116	1	0.565058	2.04862e-06	2.98547e-05	13.3011	13.3929	12.7761	12.6832	13.4863	13.2113	13.2056	13.6115	13.3113	13.2559	13.1612	12.8379	12.3292	12.8691	12.535	12.6455	blue
FUT3	NM_000149	1.89944	4.11257e-08	2.63484e-06	0.134013	0.660671	1	1.46263	3.10837e-05	0.000329593	5.69552	6.10864	4.50828	4.35356	5.06343	5.74552	6.27761	5.41095	6.42402	6.49093	3.99669	4.96123	4.56691	3.26681	4.89693	4.89693	blue
PIP5KL1	NM_001135219	1.78144	3.51432e-07	1.78792e-05	0.385356	0.373605	1	1.78005	3.55275e-06	4.86095e-05	4.83465	4.93861	3.60304	3.37195	4.64607	4.45674	5.40114	5.17685	4.43085	5.20814	3.2891	3.56844	3.95157	3.0409	3.43144	3.64351	blue
FOXP1	NM_032682	0.834888	3.52514e-06	0.000131083	0.0917783	0.506752	1	0.70554	7.85442e-06	9.89011e-05	9.33579	9.39665	8.66042	8.58032	9.04563	9.42763	9.5341	9.10296	9.62825	9.45874	8.47287	8.82948	8.6789	8.1903	8.80949	8.74117	blue
RELN	NM_005045	1.38673	3.76245e-13	6.88799e-11	0.204043	0.394329	1	1.29652	1.40093e-11	5.57767e-10	8.69512	8.75212	7.51273	7.4377	8.69668	8.3838	9.00486	8.77404	8.9807	8.50164	8.05509	7.2437	7.23938	7.89859	7.19475	7.21974	blue
LINC00341	NR_026779	1.37072	7.86921e-07	3.5832e-05	0.233369	0.479911	1	1.43862	2.9473e-06	4.12303e-05	5.87536	5.85223	4.80612	4.69198	5.83751	5.47871	6.30986	5.766	5.82635	5.96435	4.84493	4.84863	4.72481	4.67709	5.18014	4.2187	blue
CTH	NM_001902	1.72863	2.73123e-28	2.38416e-24	0.536959	0.000470318	0.0528674	1.86776	2.40227e-38	1.0485e-34	10.2462	10.0696	8.82439	8.30014	10.2425	10.1952	10.3009	10.1595	10.1352	9.914	8.81272	8.78497	8.87547	7.89183	8.48812	8.52049	blue
C12orf49	NM_024738	0.676396	2.39753e-05	0.000680606	0.238141	0.0904428	0.731754	0.707836	4.02261e-06	5.41263e-05	9.21631	9.13732	8.68555	8.48909	8.95439	9.18554	9.509	9.00999	9.29921	9.10275	8.58623	8.856	8.61441	8.25238	8.72953	8.48536	blue
HIST1H4H	NM_003543	0.903695	1.64242e-07	9.17574e-06	0.36374	0.035307	0.521055	1.01596	3.08834e-09	8.30567e-08	8.0015	7.90051	7.33614	7.0894	8.02592	7.87113	8.10744	8.05239	7.89107	7.75807	7.55359	7.27475	7.18008	7.23024	7.00934	7.02862	blue
ARSD	NM_001669	0.512502	1.64121e-05	0.000500929	0.196842	0.0833798	0.710611	0.55199	1.89067e-06	2.77263e-05	10.1649	10.0952	9.72059	9.55244	10.2759	10.0796	10.1393	10.2366	10.0742	9.97486	9.86276	9.58907	9.70994	9.63971	9.56602	9.4516	blue
ZFYVE9	NM_004799	0.661724	3.17572e-06	0.000120137	0.229901	0.0486381	0.590486	0.664729	4.86342e-08	1.02546e-06	9.84288	9.78271	9.32981	9.12584	9.74695	9.75788	10.0238	9.59836	9.92935	9.82042	9.22609	9.34597	9.41737	9.04173	9.10275	9.23305	blue
RORA	NM_134261	1.77535	2.22279e-09	1.92588e-07	0.666981	0.023594	0.438241	1.85988	5.61893e-11	2.05441e-09	6.18495	6.05093	5.05437	4.58535	5.90271	6.08432	6.56784	5.69039	6.52045	5.94194	5.25598	5.40114	4.506	4.43597	4.57145	4.74864	blue
PTPRB	NM_001109754	1.13621	2.9477e-10	3.03613e-08	0.415155	0.0145672	0.348387	1.19105	1.03029e-11	4.16375e-10	8.55568	8.46975	7.74904	7.40592	8.27944	8.57199	8.81559	8.32654	8.65144	8.43128	7.57612	7.94238	7.72862	7.17667	7.49877	7.54232	blue
GPX8	NM_001008397	1.00629	4.2771e-07	2.11236e-05	0.384081	0.0626535	0.647852	1.0975	2.47211e-09	6.78073e-08	8.62381	8.50051	7.84615	7.52078	8.406	8.79161	8.67382	8.31062	8.64325	8.54765	7.36276	8.10462	8.07107	7.07103	7.65456	7.83675	blue
BEST1	NM_004183	1.82972	1.64907e-20	1.69355e-17	0.652254	0.000436102	0.0514435	2.02574	1.71486e-24	4.27698e-22	9.17107	8.93675	7.76667	7.16387	8.79597	9.09985	9.61739	8.69083	9.13704	8.98238	7.63179	7.91627	7.75195	6.78482	7.22795	7.47882	blue
TNFSF15	NM_005118	1.41493	8.9707e-08	5.3e-06	0.504635	0.0387318	0.542043	1.52949	5.41672e-10	1.6857e-08	8.01766	7.85004	6.99619	6.54849	7.47678	8.33241	8.24379	7.36519	8.20917	7.97576	6.53494	7.20766	7.24597	5.91805	6.94033	6.78707	blue
PARP3	NM_001003931	0.813704	3.55254e-07	1.79514e-05	0.32456	0.0249008	0.448807	0.845356	8.19335e-09	2.01897e-07	8.94699	8.8725	8.3661	8.10887	8.88324	8.89459	9.06316	8.75035	8.89787	8.96927	8.33657	8.39654	8.36519	8.17044	8.28553	7.87065	blue
TMEM154	NM_152680	1.29576	6.86356e-10	6.65709e-08	0.517059	0.0130579	0.330872	1.44746	5.50388e-12	2.34079e-10	7.23259	7.09843	6.33381	5.9358	7.07278	7.28196	7.34304	7.0851	7.09209	7.11811	6.40941	6.34651	6.2455	5.75968	5.91986	6.12787	blue
PCK2	NM_004563	1.3709	1.38202e-21	1.93024e-18	0.441698	0.000755053	0.0706807	1.49415	1.70278e-27	6.60623e-25	12.8187	12.6579	11.7335	11.233	12.8164	12.7098	12.9301	12.6133	12.6362	12.7244	11.6335	11.6725	11.8946	10.8764	11.4119	11.4106	blue
CLIC4	NM_013943	0.950779	1.69863e-12	2.57875e-10	0.374992	0.0016575	0.110238	0.96897	1.46488e-14	8.77347e-13	11.3768	11.2904	10.6784	10.29	11.4551	11.2964	11.379	11.2275	11.3675	11.2761	10.5973	10.6543	10.7836	10.0156	10.4361	10.4182	blue
JMJD1C	NM_004241	0.784736	2.64018e-07	1.38212e-05	0.305623	0.0286019	0.475541	0.80174	4.70088e-08	9.95999e-07	10.5398	10.4768	9.95169	9.60361	10.4257	10.4973	10.6965	10.5147	10.4223	10.4934	9.84066	10.0152	9.99924	9.54112	9.2495	10.0202	blue
PSAT1	NM_058179	0.852844	1.19199e-11	1.57059e-09	0.302396	0.00691724	0.242712	0.901474	4.2668e-13	2.10429e-11	13.1206	13.0682	12.5178	12.1611	13.3154	13.0156	13.0307	13.2025	13.001	13.001	12.489	12.512	12.5523	11.9077	12.315	12.2605	blue
SHMT2	NM_005412	0.660193	1.10071e-06	4.75076e-05	0.176461	0.114103	0.789982	0.623399	3.95272e-07	6.7457e-06	13.1647	13.1244	12.6996	12.4482	13.0665	13.1423	13.2854	12.9885	13.2097	13.1751	12.532	12.7415	12.8252	12.2397	12.5661	12.5389	blue
GPT2	NM_133443	0.652012	4.56575e-07	2.2328e-05	0.22212	0.041345	0.557302	0.614505	2.08205e-07	3.81421e-06	12.2698	12.2342	11.7759	11.5255	12.2961	12.238	12.2753	12.1429	12.2501	12.3097	11.7331	11.775	11.8195	11.3083	11.6509	11.6171	blue
GARS	NM_002047	0.876518	2.01235e-12	3.00278e-10	0.277626	0.00998902	0.290386	0.947297	8.84496e-16	6.35472e-14	13.1333	13.0582	12.4427	12.1175	13.2113	13.0517	13.1368	13.1714	13.0579	12.9454	12.4081	12.4668	12.4532	11.9142	12.1928	12.2456	blue
KDM5B	NM_006618	0.555876	9.78114e-06	0.000317111	0.221571	0.0338589	0.512258	0.525607	4.18248e-06	5.60398e-05	11.1224	11.0761	10.7022	10.4875	11.0651	11.1789	11.1232	11.0011	11.1745	11.0528	10.6666	10.7813	10.6588	10.4169	10.5976	10.448	blue
CARS	NM_001014437	0.785303	3.37574e-11	4.06025e-09	0.30047	0.00403084	0.18231	0.811891	8.22118e-13	3.87917e-11	11.4156	11.3388	10.8035	10.5035	11.4485	11.3614	11.4368	11.4304	11.3337	11.2524	10.81	10.7833	10.8172	10.3847	10.5542	10.5716	blue
ADM2	NM_024866	1.25975	3.17203e-15	1.03512e-12	0.423808	0.00200384	0.121198	1.44533	7.76663e-22	1.32287e-19	11.3215	11.0727	10.2023	9.74177	11.2637	11.1946	11.5063	10.9128	11.0992	11.206	10.1542	10.2609	10.1919	9.29415	9.98088	9.95027	blue
LAMP3	NM_014398	4.42227	3.97777e-30	1.06813e-25	1.59529	0.000161618	0.0271308	5.34627	1.85809e-29	1.15855e-26	7.97899	7.14779	4.39473	2.90955	6.99008	7.62272	9.32416	6.38	7.76584	7.29752	3.44106	5.07465	4.66847	1.9499	3.2449	3.53385	blue
C1orf158	NM_152290	3.28156	1.71525e-12	2.5927e-10	1.45297	0.0214884	0.421956	3.97629	2.01533e-15	1.37979e-13	5.26872	4.67528	2.60931	1.55773	4.49721	5.37906	5.92988	4.66847	4.97155	4.38582	1.38997	3.87393	2.56403	1.9499	1.72331	1	blue
AGXT2L2	NM_153373	1.05075	3.72901e-13	6.88799e-11	0.415577	0.00258152	0.140624	1.23866	3.34004e-19	4.13561e-17	9.27397	9.05897	8.3916	8.04182	9.15002	9.20876	9.46314	9.04468	9.0534	9.07884	8.48721	8.40347	8.28412	8.02188	8.06039	8.0432	blue
STAC3	NM_145064	1.40437	3.66777e-10	3.73375e-08	0.626507	0.00872868	0.274329	1.67391	2.45106e-13	1.24758e-11	7.01179	6.73897	5.98808	5.53697	6.78482	7.0387	7.21183	6.69029	6.76367	6.76294	6.26583	6.00802	5.69039	5.79643	5.34328	5.47121	blue
ASAP3	NM_001143778	0.780251	2.01553e-06	7.95213e-05	0.359337	0.0231776	0.434636	0.92226	4.60228e-09	1.20916e-07	8.43425	8.27232	7.8354	7.56682	8.32517	8.39288	8.58469	8.33172	8.37938	8.10587	7.88919	8.00961	7.60738	7.61535	7.61424	7.47087	blue
ATP2C2	NM_014861	1.06307	4.2278e-14	1.11835e-11	0.397831	0.0012879	0.0957364	1.23815	9.11368e-20	1.20084e-17	10.9159	10.6826	9.98169	9.56146	10.7362	10.8822	11.1292	10.6114	10.7615	10.675	9.9341	10.0588	9.95221	9.26449	9.70438	9.71551	blue
TUBE1	NM_016262	1.08134	8.3562e-12	1.14871e-09	0.457294	0.0029732	0.151114	1.27736	3.77986e-16	2.98601e-14	8.81024	8.60381	7.94596	7.57013	8.97508	8.60437	8.85129	8.64353	8.63961	8.52831	8.00067	8.01678	7.82044	7.49846	7.70635	7.50556	blue
PLEKHH2	NM_172069	2.8636	7.69113e-14	1.74384e-11	0.912098	0.0250787	0.450217	3.33899	2.70327e-15	1.81869e-13	6.67123	6.1759	4.32495	3.32492	6.14476	6.22982	7.63911	5.44669	6.63387	6.44714	3.56844	5.04477	4.36164	3.26681	2.20195	4.506	blue
KDM4A	NM_014663	0.711341	1.57749e-09	1.41597e-07	0.27938	0.0119636	0.318735	0.795586	7.34862e-12	3.03659e-10	11.0875	10.9559	10.4517	10.1833	11.2265	10.9634	11.0726	11.0843	10.9298	10.8537	10.6406	10.4274	10.2871	10.1805	10.1328	10.2366	blue
C5orf41	NM_153607	1.1429	7.9738e-09	6.10573e-07	0.447772	0.0187094	0.394807	1.29859	7.76495e-11	2.78939e-09	7.8316	7.67377	6.98652	6.63292	7.85598	7.57843	8.06039	7.6798	7.78689	7.55462	6.95176	6.92271	7.0851	6.75203	6.31666	6.83009	blue
PGPEP1	NM_017712	0.551204	7.20155e-05	0.00174501	0.203808	0.0843141	0.713708	0.579335	2.87397e-06	4.04312e-05	10.4027	10.3073	9.93511	9.7275	10.3119	10.398	10.4982	10.2799	10.4826	10.1593	9.92288	10.0924	9.79007	9.49741	9.89761	9.78749	blue
TRY6	NR_001296	2.79096	5.59693e-08	3.46504e-06	1.39224	0.0267518	0.462402	3.17624	5.68725e-11	2.07721e-09	4.49749	4.06896	2.45711	1.53567	4.04789	4.51566	4.92891	3.76286	4.60541	3.83859	0.666667	3.56844	3.13623	1.24373	1.72331	1.63997	blue
TTC39B	NM_001168339	1.33216	5.81099e-14	1.38974e-11	0.540786	0.00155696	0.105973	1.49961	1.96867e-18	2.11508e-16	8.87161	8.6677	7.85978	7.39028	8.66475	8.81559	9.13447	8.59907	8.82816	8.57588	7.72124	7.89107	7.96703	7.11056	7.60623	7.45404	blue
STC2	NM_003714	1.08808	1.31053e-11	1.71385e-09	0.374609	0.00378014	0.176515	1.16764	4.61337e-18	4.65564e-16	12.1312	11.9499	11.2299	10.8081	12.0724	12.0781	12.243	11.6584	12.07	12.1214	11.0748	11.3974	11.2175	10.4597	10.9808	10.9839	blue
PTPN13	NM_080683	0.597397	7.77559e-07	3.55833e-05	0.252312	0.0196368	0.40259	0.65459	1.09983e-08	2.65948e-07	10.2704	10.1746	9.78359	9.53961	10.3169	10.2851	10.2091	10.25	10.1892	10.0844	9.79019	9.86456	9.69602	9.48676	9.49079	9.64129	blue
PDE2A	NM_001143839	2.74097	1.50168e-18	7.94456e-16	1.05332	0.000635323	0.064493	3.09198	6.15793e-20	8.33397e-18	6.82892	6.46573	4.94157	3.9866	6.1652	6.85701	7.46455	5.99114	6.78807	6.61799	4.79875	5.0106	5.01535	3.61464	3.98354	4.36164	blue
ALDH1L2	NM_001034173	1.60681	5.27195e-14	1.32432e-11	0.653806	0.00127877	0.0955401	1.59963	5.22768e-16	4.02947e-14	9.63826	9.58011	8.62455	7.95582	9.27857	9.82379	9.81242	9.29159	9.85274	9.59599	8.28515	8.85213	8.73636	7.28982	8.2666	8.31103	blue
RGS16	NM_002928	2.26833	1.1149e-06	4.76933e-05	0.944362	0.100126	0.762371	2.32726	4.90732e-07	8.18675e-06	4.13168	4.12018	2.85365	1.87117	4.37363	3.81748	4.20392	4.00445	4.11916	4.23692	2.98656	3.2891	2.28529	1.24373	1.72331	2.64645	blue
SLC1A4	NM_003038	0.921536	2.05709e-09	1.80019e-07	0.452394	0.00195603	0.120443	0.943619	1.1744e-10	4.10887e-09	9.6242	9.56867	9.0515	8.60747	9.59672	9.58794	9.68795	9.62939	9.53621	9.54041	9.04357	9.04762	9.0633	8.20555	8.87328	8.74357	blue
TSLP	NM_033035	2.45512	2.13839e-05	0.000623895	0.768062	0.281191	1	2.66531	7.32901e-06	9.29895e-05	3.61143	3.45138	1.98685	0.835841	2.50752	3.90643	4.42035	2.56403	3.77838	4.01174	1.38997	2.28529	2.28529	0	2.50752	0	blue
ASNS	NM_133436	1.2472	1.72592e-18	8.99463e-16	0.522946	4.08793e-05	0.00991238	1.38276	8.69107e-23	1.76105e-20	13.2225	13.0893	12.3514	11.7628	13.43	13.0715	13.166	13.2559	13.0517	12.9603	12.2885	12.4235	12.3424	11.3774	11.942	11.969	blue
ULBP1	NM_025218	1.02806	1.73659e-07	9.6096e-06	0.494099	0.00777058	0.259145	1.11401	2.59698e-09	7.08426e-08	7.63907	7.54172	7.0242	6.62626	7.69205	7.52273	7.70243	7.46584	7.63253	7.52679	6.89076	7.0869	7.09493	6.4174	6.76294	6.69843	blue
RNF19A	NM_183419	0.75655	1.25864e-08	9.15582e-07	0.384318	0.00102518	0.0853024	0.795405	7.8738e-11	2.82558e-09	9.94284	9.85987	9.45578	9.10989	9.84768	9.89975	10.0811	9.76785	9.95877	9.85299	9.46617	9.50819	9.39297	9.26166	9.12764	8.94038	blue
MBNL2	NM_144778	1.13583	6.02719e-09	4.71864e-07	0.539305	0.00239618	0.134346	1.27238	6.60146e-13	3.17935e-11	8.85906	8.66615	8.07175	7.564	8.59469	8.9573	9.02519	8.44955	8.85515	8.69374	7.89905	8.20324	8.11295	7.36347	7.36347	7.96504	blue
ZNF780B	NM_001005851	0.542486	5.62313e-05	0.00141356	0.293365	0.0178358	0.385262	0.633576	4.39724e-07	7.43527e-06	9.45867	9.35059	9.04746	8.7861	9.55524	9.36721	9.45357	9.52002	9.35096	9.18078	9.16829	9.01741	8.95669	8.74612	8.68646	8.92571	blue
KLHL24	NM_017644	1.23147	5.08672e-12	7.19081e-10	0.555169	0.000146168	0.0248963	1.3187	1.00125e-18	1.14626e-16	9.89936	9.71981	9.05802	8.52666	9.67175	9.84066	10.1857	9.35309	9.98229	9.82405	8.85565	9.24693	9.07149	8.21195	8.64216	8.72588	blue
CCNDBP1	NM_012142	0.56354	0.000113098	0.00254031	0.303904	0.0363436	0.527658	0.631165	5.72912e-06	7.45042e-05	8.85309	8.7651	8.4571	8.23038	8.86416	8.75473	8.94038	8.7972	8.77171	8.72638	8.67535	8.25675	8.43918	8.23032	8.32757	8.13327	blue
KIAA0430	NM_001184998	0.578633	5.80657e-06	0.00020123	0.242608	0.0247846	0.447005	0.624263	6.62998e-08	1.353e-06	10.5974	10.4876	10.1275	9.88069	10.5096	10.5587	10.724	10.4164	10.5908	10.4555	10.1722	10.2157	9.99458	9.76605	9.91601	9.96001	blue
JMY	NM_152405	0.757572	3.28683e-07	1.68774e-05	0.308947	0.0104138	0.295145	0.833762	3.07137e-11	1.1695e-09	10.1776	10.0268	9.57136	9.27048	10.019	10.196	10.3178	9.78492	10.1438	10.1516	9.46617	9.65746	9.59046	9.08474	9.27304	9.45366	blue
FRAS1	NM_025074	1.6506	4.42328e-19	3.02839e-16	0.767788	2.01983e-05	0.00570577	1.95522	8.86069e-27	3.09389e-24	8.48254	8.16705	7.2737	6.60817	8.44887	8.29813	8.70062	8.24308	8.26063	7.99744	7.29911	7.35258	7.16941	6.43821	6.64435	6.74196	blue
ZDBF2	NM_020923	0.809681	7.73841e-05	0.00185324	0.406571	0.028988	0.47946	0.963575	3.71619e-07	6.40874e-06	7.78188	7.60917	7.21399	6.87137	7.82458	7.73416	7.78689	7.63911	7.77721	7.41119	7.25545	7.19811	7.18841	6.59598	6.83105	7.18709	blue
YPEL2	NM_001005404	0.744502	9.56199e-05	0.00221256	0.369329	0.020536	0.413497	0.831492	4.57713e-07	7.67994e-06	8.40265	8.2577	7.90964	7.60379	8.21046	8.43918	8.55831	7.96328	8.37027	8.43954	7.95892	8.04924	7.72076	7.39969	7.70067	7.71102	blue
ZSCAN30	NM_001112734	0.582413	0.000255106	0.00492674	0.336278	0.0245932	0.445625	0.691179	4.47289e-06	5.95651e-05	8.43463	8.31931	8.04108	7.78282	8.49312	8.37422	8.43655	8.51549	8.33657	8.10587	8.165	8.00265	7.95561	7.91627	7.68676	7.74542	blue
JHDM1D	NM_030647	0.932011	1.10858e-07	6.45136e-06	0.46615	0.00151991	0.105071	1.04972	2.05837e-12	9.22621e-11	9.28693	9.10133	8.64178	8.20422	9.06855	9.38725	9.40499	8.84146	9.29638	9.16617	8.53091	8.72953	8.66491	7.9301	8.26102	8.42153	blue
RPS6KA2	NM_021135	1.00398	5.86509e-15	1.79642e-12	0.512038	1.02737e-05	0.00369822	1.18119	8.31918e-22	1.38324e-19	10.9126	10.6811	10.1396	9.62037	10.8998	10.8103	11.0276	10.6759	10.6556	10.7118	10.1522	10.095	10.1717	9.40797	9.7191	9.73404	blue
PIK3R3	NM_003629	0.490191	6.15556e-05	0.00152219	0.237959	0.02159	0.42287	0.530731	3.47874e-06	4.76903e-05	11.7086	11.5867	11.3143	11.0512	11.5764	11.7157	11.8338	11.5482	11.6737	11.5381	11.2234	11.3706	11.3488	10.9667	11.1213	11.0657	blue
SLC7A1	NM_003045	0.649225	1.2138e-06	5.10628e-05	0.277316	0.0174341	0.381043	0.682194	5.85091e-08	1.20957e-06	13.7133	13.5552	13.2186	12.8741	13.6759	13.6684	13.7957	13.6264	13.5364	13.5028	13.2559	13.2338	13.166	12.5235	13.0517	13.0471	blue
USP54	NM_152586	0.446359	0.000127023	0.00276512	0.175132	0.0785139	0.695753	0.497339	4.27018e-06	5.71272e-05	13.2324	13.1285	12.9193	12.6972	13.2625	13.2559	13.1787	13.1897	13.1242	13.0715	13.0156	12.9427	12.7996	12.6614	12.7151	12.7151	blue
MAP9	NM_001039580	0.605957	7.32883e-05	0.00176971	0.331374	0.0196341	0.40259	0.724508	6.63572e-07	1.07517e-05	9.55906	9.42083	9.09316	8.76017	9.63076	9.61385	9.43258	9.46964	9.37608	9.41678	9.10881	9.05305	9.11762	8.67659	8.47476	9.12918	blue
ANKRD12	NM_001083625	0.785011	1.95383e-05	0.000576198	0.413849	0.021633	0.42287	0.947108	4.94858e-08	1.03965e-06	9.35584	9.18215	8.74955	8.2997	9.44455	9.27435	9.34862	9.2778	8.9825	9.28616	8.50284	8.87894	8.86687	8.05821	7.9849	8.856	blue
DNASE2	NM_001375	0.580411	2.77071e-06	0.000107019	0.324294	0.00589259	0.223666	0.653689	2.07611e-08	4.75042e-07	10.4595	10.3437	10.0259	9.71847	10.5203	10.3791	10.4791	10.3411	10.2567	10.4333	9.8985	9.96303	10.2162	9.5965	9.74362	9.8153	blue
AVIL	NM_006576	0.974729	3.80935e-06	0.000140159	0.553047	0.0110345	0.303857	1.14569	3.53097e-07	6.12777e-06	6.92947	6.79422	6.36984	5.96079	6.89745	6.67123	7.21974	6.91564	6.64435	6.82265	6.68922	6.27334	6.14696	5.81961	6.16655	5.89621	blue
PTPN4	NM_002830	0.787391	1.89902e-05	0.000561933	0.417519	0.00922103	0.282183	0.864081	1.27108e-07	2.45206e-06	8.59568	8.4768	8.10938	7.7317	8.46309	8.62332	8.70062	8.31524	8.67132	8.44383	8.08006	8.19297	8.05509	7.4384	7.77825	7.97845	blue
SLC1A5	NM_005628	0.620514	1.7238e-07	9.55395e-06	0.315488	0.00296609	0.151114	0.67729	2.12361e-09	5.90839e-08	12.0327	11.9207	11.5847	11.234	12.0463	11.9393	12.1127	11.938	11.897	11.9273	11.5913	11.5138	11.6491	11.105	11.2924	11.3046	blue
ZBTB41	NM_194314	0.675515	0.000102896	0.00234824	0.377616	0.0143839	0.346374	0.724559	2.86061e-06	4.02758e-05	9.87298	9.77463	9.44675	9.03628	9.7221	9.9795	9.91734	9.59347	9.85362	9.87679	9.28757	9.47262	9.58006	8.92571	8.68352	9.49961	blue
SLC7A11	NM_014331	1.73845	1.56109e-20	1.65834e-17	0.876566	1.66877e-07	0.000145671	1.98158	4.6275e-29	2.6061e-26	13.1357	12.846	12.0131	11.0122	13.2698	13.0426	13.0948	12.7662	12.9069	12.865	11.9142	12.0873	12.0378	10.4327	11.0668	11.5372	blue
HIST2H2BF	NM_001161334	1.29283	6.4937e-07	3.05169e-05	0.787919	0.00390651	0.178305	1.51118	1.19334e-08	2.85984e-07	6.04916	5.86257	5.39797	4.80746	6.05742	5.86024	6.22982	6.10856	5.80041	5.67874	5.58409	5.10949	5.50034	4.93403	4.89693	4.59142	blue
DYNC2H1	NM_001080463	0.931867	1.24036e-08	9.0473e-07	0.538739	0.000594671	0.0620522	1.10374	4.18126e-13	2.06502e-11	9.92409	9.72199	9.278	8.72371	9.89311	9.93068	9.94847	9.7204	9.69358	9.75199	9.15053	9.46195	9.22153	8.53512	8.45514	9.18089	blue
GOLGB1	NM_004487	0.845031	2.01355e-06	7.95213e-05	0.447252	0.0108395	0.300384	0.984624	1.27231e-08	3.03038e-07	12.2068	12.0146	11.5503	11.0068	12.2767	12.2104	12.1334	12.0724	11.9294	12.0419	11.255	11.7217	11.6743	10.8789	10.5094	11.6322	blue
DMGDH	NM_013391	3.07946	6.72797e-18	3.21809e-15	1.53412	5.93224e-05	0.0120623	3.6648	1.09035e-29	7.46506e-27	6.52084	5.8785	4.4751	2.89034	6.51875	6.34794	6.69584	5.52684	6.25762	5.85105	4.506	4.29893	4.62037	1.9499	3.86664	2.85448	blue
GCC2	NM_181453	0.688355	4.04977e-05	0.00106561	0.390227	0.0145275	0.347675	0.842413	3.31168e-07	5.78748e-06	9.87979	9.71612	9.35943	8.93726	10.0602	9.81666	9.76247	9.84993	9.57391	9.72453	9.2766	9.44255	9.35913	9.07613	8.38852	9.34713	blue
DNAH5	NM_001369	0.514179	0.000245557	0.00479001	0.341324	0.00788232	0.260879	0.621261	3.2257e-06	4.47484e-05	9.12343	9.00465	8.78447	8.49075	9.08132	9.25604	9.03294	9.08038	9.02304	8.91052	8.82472	8.83283	8.69587	8.46372	8.39835	8.61017	blue
ZNF295	NM_001098402	0.507984	0.000977972	0.0140295	0.394614	0.00239374	0.134346	0.700279	1.26177e-07	2.43948e-06	9.50942	9.2656	9.13133	8.76156	9.44695	9.47894	9.60238	9.14738	9.40516	9.24427	9.07149	9.19653	9.12597	8.50434	8.8809	8.89943	yellow
IFT80	NM_001190241	0.401392	0.00302208	0.0335235	0.339775	0.00604119	0.225604	0.590211	2.2189e-06	3.20684e-05	9.81573	9.59543	9.48698	9.16351	9.87953	9.72914	9.83853	9.65968	9.63582	9.49079	9.56336	9.55091	9.34668	9.1743	8.95439	9.36184	yellow
TRIM66	NM_014818	0.623811	3.45284e-05	0.000931707	0.55045	6.59671e-05	0.0132378	0.928412	9.00817e-12	3.67881e-10	9.18268	8.86111	8.73569	8.23786	9.15002	9.17009	9.22794	9.00719	8.90232	8.67382	8.81464	8.81654	8.57588	8.07149	8.27803	8.36407	yellow
NCOA3	NM_001174087	0.459117	0.000554372	0.00905099	0.409459	0.00044407	0.0514435	0.671339	1.74587e-08	4.05592e-07	9.72027	9.47066	9.37773	9.00055	9.8153	9.67325	9.67225	9.58687	9.56547	9.25964	9.49352	9.40701	9.23266	8.94915	9.03855	9.01394	yellow
TMEM67	NM_001142301	0.661277	0.00142609	0.0186208	0.531778	0.00225998	0.130433	0.915285	3.99748e-07	6.80745e-06	7.68265	7.38783	7.29628	6.85559	7.71249	7.61424	7.72124	7.18749	7.59499	7.381	7.31249	7.28653	7.28982	6.69584	6.8423	7.02862	yellow
JAKMIP3	NM_001105521	0.618129	0.000190197	0.00389052	0.52502	0.000744542	0.0706807	0.929157	2.89115e-09	7.8256e-08	8.64219	8.31486	8.18945	7.72279	8.59997	8.57625	8.75035	8.34424	8.23516	8.36519	8.32801	8.16137	8.07898	7.4888	7.87645	7.80312	yellow
MTHFR	NM_005957	0.615099	1.79832e-06	7.16804e-05	0.539064	8.44522e-06	0.00313704	0.95153	1.45198e-15	1.01398e-13	9.86144	9.49553	9.36797	8.86709	9.90153	9.76785	9.91494	9.53614	9.49556	9.4549	9.5341	9.36424	9.20558	8.7972	8.92607	8.878	yellow
CAMSAP2	NM_203459	0.346055	0.00645522	0.0593775	0.310337	0.00584316	0.222979	0.530532	4.90919e-06	6.48484e-05	10.1169	9.89832	9.81212	9.51365	10.19	10.0405	10.1201	9.92282	9.9715	9.80063	9.91421	9.72914	9.79303	9.52214	9.38194	9.63686	yellow
LOC220594	NR_003554	0.583518	0.00667635	0.0607911	0.517061	0.0167121	0.373791	0.981192	4.38246e-06	5.84278e-05	8.28776	7.91186	7.78794	7.30656	8.48812	8.12239	8.25279	8.14208	7.77721	7.81628	8.03481	7.65923	7.66977	7.77621	6.623	7.52046	yellow
PRDM16	NM_022114	2.17084	4.34072e-05	0.00112772	1.1525	0.0256947	0.454269	3.21337	5.437e-09	1.40521e-07	4.90731	3.71469	3.2357	1.71799	4.37363	4.15163	6.19668	2.22387	4.37853	4.54168	2.98656	3.2891	3.43144	0	2.50752	2.64645	yellow
PBXIP1	NM_020524	0.522043	0.00145811	0.0189338	0.431687	0.00329959	0.161547	0.793711	8.35058e-08	1.66902e-06	8.69674	8.39535	8.29149	7.92969	8.76532	8.61947	8.70544	8.31524	8.43128	8.43954	8.23554	8.24343	8.39549	8.13096	7.79659	7.86152	yellow
IDS	NM_000202	0.400419	0.00202784	0.0245941	0.326991	0.00362127	0.172033	0.620109	8.90539e-08	1.77483e-06	9.86046	9.59955	9.49264	9.18723	9.91155	9.78211	9.88773	9.59583	9.68198	9.52084	9.52295	9.5341	9.42086	9.12037	9.20167	9.23966	yellow
NPHP3	NM_153240	0.586409	0.000364141	0.00653713	0.512604	0.00323618	0.159376	0.968795	1.27396e-08	3.03223e-07	8.54946	8.19371	8.04995	7.63838	8.8417	8.27592	8.53077	8.44383	8.06624	8.07107	8.37199	8.07149	7.70635	7.87403	7.49074	7.55037	yellow
MEGF8	NM_001410	0.448407	0.0110231	0.0870406	0.349044	0.0117644	0.31794	0.698768	2.47667e-06	3.53259e-05	9.6629	9.34634	9.23849	8.89887	9.4345	9.65076	9.90343	9.10296	9.22755	9.70851	9.21786	9.17441	9.3232	8.54032	9.02337	9.13292	yellow
PLA2G6	NM_003560	0.555606	0.000135787	0.00291727	0.489966	0.000155367	0.0262074	0.923823	2.07798e-11	8.10693e-10	9.27567	8.88503	8.78096	8.35003	9.15288	9.15395	9.52018	8.84975	8.84758	8.95776	8.70531	8.87894	8.75864	8.28443	8.41042	8.35523	yellow
GPSM1	NM_001145638	0.452172	0.00893107	0.0747654	0.392808	0.00277503	0.146331	0.689394	8.40418e-07	1.32363e-05	9.164	8.87601	8.79993	8.47343	9.09516	8.95944	9.43738	8.70127	8.63251	9.29424	8.74585	8.68999	8.96396	8.48891	8.46325	8.46812	yellow
KCNG1	NM_002237	1.53446	2.27308e-05	0.000653244	1.18286	0.00013489	0.0233165	2.3206	2.09382e-12	9.37307e-11	6.70102	5.80446	5.61705	4.5317	6.38	6.38	7.34304	5.10949	5.82635	6.47754	5.25598	5.52684	6.06832	3.88809	5.27103	4.43597	yellow
GOLGA8B	NR_027410	0.666789	0.000173382	0.00361432	0.681409	0.000412176	0.0513681	1.1428	1.36007e-10	4.68801e-09	9.21136	8.75845	8.66608	8.09399	9.57391	8.81272	9.24746	9.28069	8.46635	8.52831	9.17275	8.60437	8.22111	8.46372	7.86373	7.95451	yellow
SHISA4	NM_198149	0.594495	0.000640799	0.0101152	0.550432	0.00113001	0.0887064	0.920838	4.89811e-08	1.03091e-06	8.16541	7.83602	7.75087	7.31597	8.1564	8.06001	8.27982	7.97576	7.8375	7.69481	7.75549	7.56755	7.92956	7.53497	7.2159	7.19704	yellow
CUL9	NM_015089	0.381175	0.00329886	0.0358278	0.360539	0.00163653	0.109371	0.607181	4.88197e-07	8.14836e-06	10.103	9.8392	9.77563	9.42325	9.97931	10.1144	10.2153	9.79525	9.84281	9.87953	9.8442	9.7891	9.69358	9.24297	9.53606	9.49072	yellow
DLG4	NM_001365	0.829656	4.00184e-05	0.00105458	0.717976	3.32294e-05	0.00840776	1.2385	3.30169e-10	1.06844e-08	7.83947	7.40415	7.32135	6.71944	7.56141	7.78323	8.17375	7.21669	7.58456	7.41119	7.24068	7.33668	7.38668	6.69584	6.72054	6.74196	yellow
MYH14	NM_001077186	0.375795	0.0214122	0.138121	0.356856	0.00349509	0.167558	0.555884	7.48571e-06	9.4761e-05	10.6128	10.3382	10.3082	9.96253	10.4347	10.538	10.8658	9.99574	10.3033	10.7154	10.0599	10.3607	10.5039	9.80646	10.0317	10.0494	yellow
PLXNA3	NM_017514	0.471029	0.00201894	0.0245031	0.489523	0.000253028	0.036209	0.80969	2.81318e-08	6.25257e-07	9.1446	8.7875	8.76294	8.33004	9.07189	8.91756	9.44435	8.72504	8.67132	8.96615	8.93035	8.69355	8.66491	8.31009	8.255	8.42502	yellow
PPARA	NM_005036	0.454112	0.0114352	0.0893652	0.434611	0.00219913	0.128406	0.713607	2.19001e-06	3.16772e-05	9.03511	8.71517	8.69338	8.28876	8.8417	9.03569	9.22794	8.52636	8.94915	8.67001	8.69071	8.69355	8.69587	8.00401	8.44074	8.42153	yellow
ZNF451	NM_001031623	0.366893	0.00565476	0.053815	0.411882	0.000555561	0.0594121	0.596134	1.50045e-06	2.24952e-05	9.40269	9.15576	9.14853	8.7764	9.45867	9.32376	9.42564	9.27435	9.15131	9.04162	9.20101	9.15843	9.08616	8.82117	8.66644	8.84158	yellow
LOC440104	NR_036476	0.331633	0.0134761	0.100253	0.443628	0.00153628	0.105595	0.617155	4.50677e-06	5.99706e-05	9.21861	8.92969	8.96602	8.58762	9.35603	9.00291	9.29688	9.11285	8.79903	8.87718	9.22391	9.03092	8.64325	8.66475	8.4936	8.6045	yellow
CATSPERG	NM_021185	0.754044	0.0094225	0.077559	0.74366	0.00774747	0.259117	1.28991	4.49537e-06	5.98417e-05	5.58396	5.09346	5.15191	4.58485	5.42322	5.57985	5.74882	5.64997	4.89693	4.73346	5.28564	5.10949	5.0606	4.67709	4.57145	4.506	yellow
PLEKHM1P	NR_024386	0.71228	0.000538353	0.00888359	0.732323	0.000198625	0.0308239	1.21613	1.38378e-08	3.27132e-07	7.18151	6.7137	6.74013	6.14162	7.032	7.0048	7.50774	6.89886	6.46841	6.77382	6.89076	6.77191	6.55772	6.08432	6.19357	6.14696	yellow
GOLGA8A	NR_027409	0.477267	0.00116354	0.0159385	0.568599	0.000140452	0.0240399	0.892005	3.38374e-10	1.09398e-08	9.40875	8.99122	9.00417	8.49286	9.53388	9.20876	9.48362	9.24539	8.8422	8.88608	9.29958	8.91756	8.79536	8.73828	8.25124	8.48906	yellow
NEIL1	NM_024608	0.73889	0.000287149	0.00536205	0.726614	5.69205e-05	0.0119648	1.23827	1.60951e-10	5.49356e-09	7.69313	7.19366	7.18963	6.57921	7.85598	7.42747	7.79594	7.1716	6.99818	7.41119	7.25545	7.18093	7.13252	6.66059	6.37861	6.69843	yellow
SOX9	NM_000346	0.516437	0.00718833	0.0640112	0.558093	0.00331465	0.161871	0.942139	2.1515e-07	3.92908e-06	8.51748	8.06697	8.08185	7.59448	8.25482	8.54288	8.75473	7.98398	8.18948	8.02746	7.69086	8.30586	8.24883	7.24107	7.87645	7.66592	yellow
CACNA1D	NM_000720	0.630658	0.00812108	0.0699121	0.662396	0.00477211	0.200756	1.1638	6.49059e-07	1.05558e-05	6.65463	6.15781	6.20394	5.72215	6.97739	6.41865	6.56784	6.40313	6.27185	5.79845	6.57885	6.17109	5.86188	5.85105	5.84418	5.47121	yellow
PLXNB3	NM_001163257	0.384395	0.0189299	0.126769	0.461797	0.000298481	0.0408708	0.760342	2.43956e-08	5.50983e-07	9.52423	9.09785	9.15075	8.73366	9.46743	9.31565	9.78961	8.96636	8.83808	9.48911	8.98879	9.18125	9.2822	8.60222	8.75341	8.84536	yellow
INPPL1	NM_001567	0.264052	0.0234353	0.147095	0.394192	0.000187723	0.0297941	0.630551	1.50683e-07	2.84861e-06	11.1557	10.7476	10.8136	10.426	11.0813	11.0005	11.3852	10.7726	10.6416	10.8286	10.9145	10.821	10.7052	10.4243	10.3692	10.4846	yellow
LENG8	NM_052925	0.283266	0.0238303	0.1484	0.389592	0.000400188	0.0504578	0.649821	2.09439e-07	3.83481e-06	9.98847	9.60352	9.65495	9.29494	10.0352	9.73361	10.1966	9.66228	9.41974	9.72853	9.68702	9.66621	9.61163	9.23044	9.33466	9.3197	yellow
SRCIN1	NM_025248	0.345067	0.045599	0.2325	0.376371	0.00950801	0.285663	0.704887	3.95944e-06	5.33379e-05	8.58379	8.19834	8.21377	7.90058	8.42055	8.53545	8.79536	8.08331	8.04861	8.46309	8.07293	8.29247	8.27592	7.85673	7.8375	8.00752	yellow
SHC2	NM_012435	0.887951	0.00111923	0.0155061	0.909162	0.00111845	0.0887064	1.83358	5.57821e-10	1.72826e-08	6.7123	5.80995	5.83047	5.10812	6.68922	6.12466	7.32302	5.90809	5.35148	6.17028	5.61736	5.52684	6.34723	5.16779	4.71864	5.43793	yellow
MYO15B	NR_003587	0.700091	0.00011428	0.00255461	0.74814	1.92648e-06	0.00105105	1.4074	7.201e-16	5.34973e-14	8.52547	7.81888	7.83947	7.20349	8.49312	8.25408	8.82922	7.90887	7.51389	8.03387	7.91272	7.88493	7.72076	7.26417	7.17504	7.17127	yellow
MST1	NM_020998	0.535413	0.0132369	0.0988859	0.522292	0.0119238	0.318735	0.995749	4.33311e-06	5.7814e-05	6.88548	6.44269	6.4489	6.05205	6.75692	6.75854	7.14098	6.52526	6.22616	6.57664	6.54973	6.59598	6.201	5.88779	6.12139	6.14696	yellow
PNPLA7	NM_001098537	0.584775	0.000451303	0.00771324	0.606005	1.49289e-05	0.00457256	1.13294	1.20508e-14	7.29253e-13	9.01109	8.4155	8.42317	7.88522	8.96604	8.85055	9.21669	8.29155	8.31375	8.6412	8.37793	8.43954	8.45204	7.81363	7.92527	7.91677	yellow
ALS2CL	NR_033815	0.700623	0.000104166	0.00237005	0.7165	1.0478e-05	0.00373325	1.36089	1.97831e-12	8.89017e-11	8.41894	7.76892	7.76395	7.16362	8.21462	8.18297	8.85922	7.76688	7.64638	7.89349	7.71384	7.86444	7.71357	7.36347	7.13008	6.99731	yellow
TXNRD1	NM_003330	0.300714	0.0159312	0.112856	0.224836	0.0266141	0.461413	0.515557	4.6906e-06	6.22981e-05	13.2303	12.9367	12.9391	12.6513	13.196	13.1532	13.3416	12.897	13.0038	12.9093	12.8878	12.9729	12.9564	12.535	12.7455	12.6734	yellow
TMEM87A	NM_015497	0.287438	0.0200194	0.132025	0.316584	0.00198551	0.121198	0.530455	1.59487e-06	2.37273e-05	11.0301	10.7189	10.7032	10.3925	10.9913	10.9949	11.1043	10.6759	10.7956	10.6852	10.6969	10.6847	10.7281	10.407	10.3547	10.4158	yellow
MALAT1	NR_002819	1.00116	4.1339e-12	5.91571e-10	0.90615	6.34026e-13	1.70294e-09	1.78003	7.75467e-27	2.73505e-24	14.7699	13.8137	13.7524	12.79	14.4899	14.7816	15.0381	14.1166	13.7881	13.5364	13.7881	13.7582	13.7109	12.8841	12.4081	13.0776	yellow
CBS	NM_001178008	0.346323	0.0041002	0.0423444	0.354152	0.000446412	0.0514435	0.635019	2.2397e-08	5.08477e-07	12.3461	11.971	11.9429	11.5824	12.3764	12.1899	12.472	11.9299	11.8498	12.1334	11.9716	11.9122	11.9449	11.5329	11.5835	11.6309	yellow
ANKRD24	NM_133475	0.943745	0.000281427	0.00529735	0.782974	0.00180949	0.116357	1.63722	1.86037e-10	6.27618e-09	6.47686	5.82319	5.71774	5.05675	6.51875	6.19893	6.71291	6.02841	5.41095	6.03022	5.81961	5.69666	5.63695	5.05342	4.78173	5.33511	yellow
GLDN	NM_181789	0.939844	0.0098132	0.0798526	0.864845	0.0297095	0.482945	1.73542	1.04749e-06	1.61766e-05	4.91968	4.21105	4.09751	3.47447	4.64607	4.89693	5.21605	4.74667	4.04789	3.83859	3.56844	4.96123	3.76286	3.43144	3.2449	3.74708	yellow
SLC43A2	NM_152346	0.363151	0.00783786	0.0681631	0.333154	0.00570001	0.221007	0.691475	1.68527e-08	3.93084e-07	9.96356	9.59578	9.52166	9.21537	10.0106	9.81466	10.0655	9.52686	9.53745	9.72301	9.46972	9.45115	9.6441	9.05351	9.35293	9.23966	yellow
PKD1	NM_000296	0.708816	0.00328725	0.0357392	0.538546	0.00283927	0.14819	1.29937	2.24628e-10	7.43861e-09	11.5591	10.8252	10.7077	10.1158	11.2684	11.2802	12.1288	10.3009	10.665	11.5098	10.3633	10.7213	11.0386	9.47981	10.4207	10.4471	yellow
SLC39A13	NM_001128225	0.476469	0.0220599	0.141255	0.444347	0.0119345	0.318735	0.840375	2.1308e-06	3.09232e-05	8.06348	7.6648	7.63171	7.2901	7.95722	7.98513	8.24811	7.45629	7.52803	8.01008	7.49287	7.55181	7.85045	7.0851	7.49074	7.29445	yellow
UPP1	NM_003364	1.02119	0.0025815	0.0296995	0.677793	0.0121265	0.320046	1.70449	5.52082e-06	7.20397e-05	6.06926	5.37681	5.30833	4.79191	5.47871	5.54659	7.18249	4.506	5.80041	5.82401	5.28564	5.10949	5.52988	4.60541	4.83234	4.93797	yellow
TRIM16L	NM_001037330	0.470192	0.0138684	0.102396	0.387251	0.0093911	0.284403	0.861186	2.20413e-07	4.01469e-06	8.75096	8.29522	8.24324	7.90764	8.5033	8.65955	9.09003	8.10379	8.60987	8.17199	8.18967	8.2483	8.29173	7.69205	8.06582	7.96504	yellow
HPN	NM_182983	0.2692	0.0811992	0.338737	0.24237	0.0333826	0.509005	0.547244	2.84892e-06	4.01273e-05	10.7211	10.3642	10.3121	10.0821	10.6101	10.6557	10.8975	10.1507	10.1669	10.7751	10.2074	10.2339	10.4951	9.95387	10.1407	10.1516	yellow
GAA	NM_000152	0.315542	0.0507493	0.249403	0.253086	0.0333399	0.508576	0.641813	7.43895e-07	1.18822e-05	10.3323	9.92323	9.85853	9.59868	10.1707	10.2382	10.5879	9.65132	9.84066	10.2777	9.7246	9.85924	9.99174	9.38804	9.72756	9.68045	yellow
TCEA2	NM_003195	0.462368	0.0144007	0.10526	0.392435	0.019765	0.404117	0.865862	3.67916e-07	6.35651e-06	7.82183	7.40018	7.33152	7.05685	7.87259	7.773	7.8199	7.35119	7.28982	7.55954	7.31249	7.2538	7.42827	7.13605	6.97603	7.05847	yellow
PKD1P1	NR_036447	0.747912	0.001379	0.0181632	0.562933	0.0127025	0.327572	1.40063	4.2271e-10	1.35039e-08	7.92027	7.24824	7.06027	6.57638	7.75485	7.70243	8.30354	7.18749	6.96888	7.58834	6.80635	6.96258	7.41186	6.08432	6.88188	6.76294	yellow
C1QTNF6	NM_031910	0.713964	0.00302285	0.0335235	0.56082	0.0195285	0.402524	1.32767	1.66432e-07	3.11098e-06	7.33644	6.78777	6.60713	6.18139	7.78383	6.94903	7.27646	7.27877	6.59361	6.49093	6.95176	6.48963	6.38	6.73413	6.05235	5.75768	yellow
ITIH4	NM_002218	0.73651	0.00140037	0.0183477	0.535796	0.0210316	0.418094	1.26695	9.06841e-08	1.80423e-06	6.73709	6.22793	6.04788	5.65773	6.67517	6.48605	7.05004	6.2455	6.21213	6.22616	5.76387	6.3292	6.05057	5.72435	5.42922	5.81961	yellow
FLJ45340	NR_024368	0.474168	0.000322954	0.00592257	0.378072	0.00269302	0.144114	0.862852	3.933e-12	1.70383e-10	10.0544	9.63128	9.48477	9.12515	10.0116	9.93938	10.212	9.6696	9.63582	9.58843	9.58604	9.61246	9.25581	8.91975	9.22767	9.22803	yellow
ZNF703	NM_025069	0.713096	0.00605859	0.0566241	0.497865	0.0124009	0.32362	1.15467	2.71478e-06	3.83928e-05	8.52157	8.0418	7.89648	7.48898	8.05509	8.14251	9.36712	7.4349	7.98534	8.70518	7.54459	7.84253	8.30233	7.15126	7.63124	7.68445	yellow
WDR60	NM_018051	0.410116	0.0141432	0.103835	0.353235	0.0389814	0.543141	0.788457	7.30218e-07	1.16852e-05	8.15467	7.777	7.68933	7.42704	8.1564	8.13792	8.1697	7.86041	7.72204	7.74855	7.5386	8.02791	7.50148	7.38966	7.44601	7.44545	yellow
SLC26A11	NM_001166347	0.425612	0.0104176	0.0836591	0.354647	0.0218877	0.425577	0.838434	1.75232e-07	3.27021e-06	8.672	8.23843	8.14518	7.85469	8.54765	8.50299	8.96536	8.17664	8.18257	8.35608	7.91819	8.28237	8.23496	7.71329	7.9849	7.86587	yellow
C6orf27	NM_025258	0.870486	0.00195023	0.0238599	0.589432	0.0318532	0.49772	1.56431	6.34114e-09	1.60213e-07	6.09216	5.41068	5.22989	4.80094	5.92245	5.97404	6.38	5.3713	5.57985	5.28087	5.15116	5.31645	5.22207	4.87246	4.78173	4.74864	yellow
TPPP	NM_007030	0.642337	0.00105869	0.0148927	0.452498	0.00756828	0.254587	1.15618	4.00241e-11	1.50271e-09	8.51271	7.95213	7.77389	7.40462	8.28289	8.4239	8.83134	7.66977	8.03387	8.15276	7.5386	7.88493	7.89814	7.24107	7.44601	7.52679	yellow
C5orf45	NM_016175	0.671124	8.80893e-06	0.000290171	0.463902	0.000184409	0.0295367	1.25657	7.30008e-15	4.60103e-13	9.79195	9.17081	8.95427	8.54551	9.56974	9.50521	10.3009	8.97054	9.27304	9.26883	8.9487	9.02542	8.88871	8.61713	8.58439	8.43501	yellow
ADAMTS13	NM_139025	0.564413	0.008128	0.06992	0.372295	0.035594	0.521762	1.0266	1.63569e-07	3.0591e-06	7.57502	7.09512	6.952	6.68527	7.68028	7.24282	7.80195	6.98222	6.8373	7.46584	6.98222	6.99008	6.88371	6.63134	6.73523	6.68922	yellow
HOOK2	NM_013312	0.290994	0.0329367	0.186329	0.204948	0.0507634	0.599427	0.59408	1.66583e-06	2.46466e-05	10.4798	10.1119	10.0039	9.80575	10.3699	10.3028	10.7667	9.95161	10.0554	10.3286	9.96037	10.0232	10.0281	9.82042	9.75733	9.83951	yellow
MAP3K10	NM_002446	0.499184	0.0456051	0.2325	0.307996	0.123492	0.812745	0.908648	2.81893e-06	3.9721e-05	8.68181	8.1573	8.01813	7.77694	8.37165	8.51141	9.16236	7.55864	8.21646	8.69681	7.52306	8.12239	8.40895	7.38966	7.90355	8.0376	yellow
SQSTM1	NM_003900	0.787362	1.24113e-08	9.0473e-07	0.408452	0.000162951	0.0272238	1.36434	1.77768e-18	1.93972e-16	14.4474	13.6523	13.3661	12.9603	14.2111	14.2196	14.9113	13.4624	13.7582	13.7364	13.2383	13.3976	13.4624	12.8413	13.0291	13.0105	yellow
BBC3	NM_014417	0.8892	0.00504693	0.0496509	0.489425	0.0682504	0.665437	1.68061	4.63209e-06	6.15678e-05	6.45503	5.74216	5.47608	5.12123	6.05742	5.74552	7.56214	5.31932	5.47121	6.43594	5.02993	5.64263	5.75568	4.74132	5.15116	5.47121	yellow
CBX4	NM_003655	0.460679	0.013944	0.102826	0.278377	0.0608072	0.641646	0.9347	1.29373e-07	2.48614e-06	11.0121	10.4666	10.2744	10.0238	10.6424	10.7656	11.6283	10.035	10.403	10.9619	9.89761	10.2894	10.6363	9.72174	10.1958	10.1538	yellow
ABTB1	NM_172027	1.01233	0.00101584	0.0144658	0.474671	0.0651547	0.653569	1.65846	3.36005e-11	1.27111e-09	6.742	5.95128	5.59869	5.30038	6.56014	6.53578	7.13008	5.21918	6.42402	6.21064	5.18014	5.86024	5.75568	5.21918	5.38479	5.29718	yellow
SCARF1	NM_003693	0.969378	0.0032684	0.0355966	0.375362	0.233167	0.9599	1.81149	6.55189e-09	1.6494e-07	5.88203	4.9914	4.58826	4.30858	5.80498	5.47871	6.36239	4.58269	5.37906	5.01245	4.562	4.63587	4.56691	3.76286	4.57145	4.59142	yellow
KIAA0415	NM_014855	0.516509	0.0139942	0.103153	0.315143	0.0682056	0.665437	1.11931	4.61878e-10	1.46081e-08	8.78558	8.12494	7.92996	7.69818	8.62404	8.49965	9.23305	7.78479	8.02322	8.56679	7.76783	7.76889	8.25317	7.49846	7.81313	7.78296	yellow
CCDC64B	NM_001103175	0.579622	0.0177053	0.121373	0.404401	0.0133123	0.334168	1.17742	9.26627e-10	2.75597e-08	8.77273	8.06953	7.98091	7.65143	8.56679	8.42898	9.32242	7.53301	7.9492	8.72638	7.74386	8.02299	8.17587	7.4888	7.75914	7.70635	yellow
FLYWCH1	NM_032296	0.431442	0.0398235	0.212001	0.367887	0.0287007	0.476529	0.948333	8.82873e-07	1.38612e-05	9.26975	8.702	8.64616	8.33007	8.90635	9.0245	9.87839	8.31062	8.6066	9.18877	8.34905	8.61658	8.97285	8.01052	8.58845	8.39123	yellow
COL1A1	NM_000088	0.403914	0.0285881	0.168688	0.363662	0.0159533	0.366617	0.961222	5.9631e-09	1.52314e-07	8.71939	8.12572	8.08254	7.77941	8.55215	8.54288	9.06316	7.94284	8.01907	8.41526	7.97638	8.17044	8.10081	7.74412	7.64638	7.94772	yellow
CCNL2	NM_030937	0.197728	0.0950679	0.37541	0.239062	0.0352999	0.521055	0.61065	3.25804e-06	4.51062e-05	10.4669	10.0319	10.0144	9.78106	10.527	10.1651	10.7087	10.1936	9.89059	10.0115	10.1301	10.0241	9.88892	9.96001	9.68509	9.69809	yellow
MAPK8IP3	NM_001040439	0.2486	0.110394	0.413447	0.339584	0.0116402	0.315069	0.709888	3.46199e-06	4.7498e-05	9.34075	8.85246	8.90703	8.61472	9.38227	8.95393	9.68605	8.78595	8.63251	9.13891	8.73499	8.91756	9.06855	8.46913	8.63756	8.73747	yellow
NPAS1	NM_002517	0.961229	0.0207018	0.135162	0.761978	0.0400303	0.549425	1.71205	1.6824e-06	2.48455e-05	5.1275	4.22106	4.27595	3.79408	4.64607	5.01535	5.7211	3.27948	4.23692	5.14679	4.13799	3.76286	4.92701	3.88809	3.74708	3.74708	yellow
CLCN7	NM_001114331	0.287345	0.0639629	0.290391	0.3547	0.00451167	0.194727	0.860043	1.71458e-10	5.80115e-09	9.60406	8.98593	9.02948	8.71575	9.53704	9.39881	9.87632	8.84146	8.84536	9.27098	8.88631	9.09703	9.1051	8.64555	8.70076	8.80095	yellow
NOXA1	NM_006647	0.362964	0.203292	0.595698	0.436615	0.0795681	0.697946	1.38398	1.27616e-07	2.45914e-06	6.72021	5.66495	5.81077	5.57754	6.46553	6.41865	7.27646	5.57985	5.11602	6.29898	5.28564	6.05235	6.09433	5.72435	5.38479	5.62349	yellow
PTP4A3	NM_007079	0.439252	0.231994	0.64179	0.714974	0.0543321	0.620783	1.76696	2.57492e-08	5.78563e-07	5.4071	4.11819	4.41746	3.90168	5.57985	5.24031	5.40114	4.58269	3.61464	4.15723	4.506	3.87393	4.87246	4.52654	3.43144	3.74708	yellow
COL6A2	NM_001849	0.265887	0.12022	0.437308	0.444403	0.0014528	0.101399	0.954444	1.27227e-08	3.03038e-07	8.88967	8.18235	8.34659	7.96674	8.76838	8.58498	9.31565	8.06039	8.08996	8.39671	8.2974	8.42153	8.32083	8.03434	7.86373	8.00214	yellow
SLC38A10	NM_001037984	0.194366	0.25658	0.678404	0.353729	0.00845798	0.268402	0.616974	1.95102e-06	2.85156e-05	10.7504	10.2308	10.367	10.0322	10.6619	10.5792	11.01	9.94395	10.1036	10.6449	10.083	10.375	10.6429	9.79159	10.1909	10.1141	yellow
SCNN1D	NM_001130413	0.468171	0.0523862	0.255114	0.683963	0.00105348	0.0862133	1.25953	1.32357e-08	3.13962e-07	6.91046	6.10354	6.37221	5.80892	6.73212	6.89886	7.10039	6.08432	5.76387	6.46242	6.39011	6.34651	6.38	5.69432	5.69666	6.03577	yellow
TBC1D10C	NM_198517	0.555622	0.0175644	0.120823	0.728525	0.000756645	0.0706807	1.32596	9.56209e-10	2.83911e-08	6.7348	5.97724	6.19381	5.62418	6.8287	6.69584	6.67988	6.02841	6.00802	5.89529	6.17954	6.2158	6.18611	5.62115	5.66492	5.58647	yellow
COL6A1	NM_001848	0.274113	0.0368182	0.20041	0.485707	3.66208e-06	0.00163934	0.86863	2.87332e-12	1.26676e-10	11.1834	10.5399	10.6949	10.2098	11.2468	10.9233	11.3802	10.5319	10.2547	10.833	10.6808	10.6878	10.7161	10.1169	10.2409	10.2715	yellow
LTBP4	NM_001042544	0.354968	0.103437	0.396285	0.455665	0.00609714	0.226764	0.821515	1.56164e-06	2.33024e-05	9.4587	8.89489	9.01822	8.59876	9.27363	9.18356	9.91891	8.44955	8.77637	9.45874	8.64246	9.09703	9.31517	8.22359	8.76852	8.80417	yellow
PILRB	NR_036569	0.275153	0.0272775	0.163454	0.427209	0.000677862	0.0672412	0.765979	3.67584e-09	9.78273e-08	10.2714	9.77192	9.84925	9.45785	10.4164	9.99358	10.4043	10.0943	9.55743	9.66407	10.1096	9.81248	9.6257	9.65083	9.34078	9.38194	yellow
APBB3	NM_006051	0.361702	0.0237165	0.147978	0.483841	0.00117952	0.0909171	0.870204	3.52275e-08	7.63525e-07	8.68804	8.16944	8.25905	7.84393	8.87179	8.37962	8.81272	8.17664	8.07253	8.25916	8.42153	8.07149	8.28412	7.85673	7.75195	7.92312	yellow
SSPO	NM_198455	0.85899	0.000307548	0.0056969	1.13518	4.28923e-09	4.8312e-06	1.90032	4.65012e-22	8.20041e-20	8.38088	7.28089	7.57919	6.53375	8.53239	8.11779	8.49247	7.1716	6.94124	7.72984	7.64973	7.40757	7.68028	6.14696	6.69136	6.76294	yellow
AHSA2	NM_152392	0.328963	0.0402503	0.213574	0.501222	0.00113992	0.0890436	0.746977	4.28154e-06	5.72352e-05	8.46015	8.06916	8.18713	7.76737	8.70225	8.17005	8.50815	8.50299	7.75241	7.95206	8.41507	8.19929	7.94703	7.8502	7.66896	7.78296	yellow
GNG7	NM_052847	0.438542	0.027372	0.163905	0.560561	0.00141193	0.0997983	0.847547	2.57385e-06	3.6533e-05	7.60962	7.17874	7.3158	6.87145	7.72178	7.50029	7.60679	7.055	7.15126	7.32998	7.52306	7.21669	7.20766	6.75203	6.96347	6.89886	yellow
SPATC1	NM_198572	0.812987	0.00849944	0.0720677	1.08946	0.000243194	0.0353817	1.76762	8.18961e-10	2.4609e-08	6.00753	5.06214	5.39838	4.41005	6.11914	5.69131	6.21213	5.01245	4.85616	5.3178	5.55231	5.67128	4.97155	3.76286	4.71864	4.74864	yellow
IDUA	NM_000203	0.586224	0.00928931	0.0766796	0.890759	6.34805e-06	0.0024905	1.3443	3.61379e-08	7.8035e-07	7.31223	6.57835	6.92093	6.16267	7.06222	6.96888	7.9056	6.38	6.54734	6.80771	6.89076	6.73951	7.13252	6.10204	6.12139	6.26457	yellow
MAMDC4	NM_206920	0.48935	0.0293038	0.171678	0.782075	4.77794e-05	0.0107856	1.25267	1.62328e-08	3.80659e-07	7.83331	7.06457	7.37598	6.6852	7.76634	7.45376	8.27982	6.96529	6.81723	7.41119	7.25091	7.33668	7.54035	6.34042	6.92812	6.78707	yellow
OPLAH	NM_017570	0.230967	0.302513	0.742817	0.692068	0.000465881	0.0528674	1.10563	4.89193e-08	1.03023e-06	8.46288	7.5459	8.01439	7.38816	8.26408	8.22743	8.89714	7.41055	7.21708	8.01008	7.6798	8.02791	8.33546	6.98499	7.70067	7.47882	yellow
SPSB3	NM_080861	0.131854	0.49485	0.954149	0.553886	0.000690014	0.0678682	0.874127	1.36051e-06	2.05206e-05	8.31212	7.54631	7.96761	7.50187	8.29173	7.98001	8.66461	7.41055	7.36347	7.86491	7.9056	7.81313	8.18411	7.42998	7.42107	7.65456	yellow
KIFC2	NM_145754	0.179667	0.190688	0.573911	0.547037	5.70242e-05	0.0119648	0.859427	5.16295e-08	1.08143e-06	9.30472	8.63437	8.9351	8.4605	9.44216	8.8422	9.62981	8.86235	8.2996	8.74117	9.18089	8.74117	8.88324	8.53512	8.43111	8.41526	yellow
MT2A	NM_005953	0.176924	0.264642	0.69026	0.489431	9.13414e-05	0.0174282	0.714044	1.86106e-06	2.73151e-05	9.47686	8.91564	9.19511	8.75664	9.8153	9.13405	9.48123	8.80922	8.98549	8.95221	9.09725	9.16489	9.3232	8.69253	8.92916	8.64822	yellow
COL7A1	NM_000094	0.471461	0.0322416	0.18392	0.884533	2.94307e-06	0.00138869	1.3387	1.71647e-11	6.74931e-10	8.22366	7.31582	7.74476	7.00096	7.86615	8.15719	8.64766	7.0851	7.13252	7.72984	7.37572	7.83065	8.02791	6.95176	7.11811	6.933	yellow
ZNF365	NM_014951	0.375266	0.089476	0.361309	0.603672	0.00262668	0.142416	1.01634	1.56737e-06	2.3368e-05	6.78857	6.1874	6.4412	5.98131	6.97739	6.70843	6.67988	6.50703	6.15987	5.89529	6.46966	6.48963	6.36432	5.9514	6.09634	5.89621	yellow
TAF1C	NM_005679	0.172984	0.214135	0.613419	0.425087	0.000291521	0.0402333	0.628659	2.08063e-06	3.02745e-05	9.45715	8.97914	9.18576	8.80608	9.40217	9.24986	9.71942	9.00314	8.79536	9.13891	9.2383	9.12016	9.19881	8.88998	8.79448	8.73378	yellow
NKD2	NM_033120	0.812987	0.0282852	0.167687	1.20389	5.48605e-05	0.0117489	1.71829	3.21704e-07	5.64486e-06	5.85646	4.83686	5.4616	4.51286	5.45125	5.5163	6.60182	4.00445	4.85616	5.64997	4.93797	5.49543	5.9514	4.60541	4.49721	4.43597	yellow
SLC16A8	NM_013356	0.790688	0.0128305	0.0969143	1.24746	1.13167e-05	0.00393218	1.68162	2.5801e-08	5.79353e-07	5.68656	4.82563	5.37483	4.28762	5.51107	5.54659	6.00201	4.95698	4.66376	4.85616	5.43793	5.34328	5.34328	4.74132	3.98354	4.13799	yellow
HSF4	NM_001040667	0.46037	0.0105277	0.0842143	0.774501	2.58235e-06	0.00129499	0.99635	2.04167e-07	3.75403e-06	8.03424	7.51308	7.79277	7.14241	8.12599	7.63179	8.34494	7.66977	7.24409	7.62538	7.95247	7.62272	7.80312	7.23024	6.99994	7.19704	yellow
CSMD1	NM_033225	0.340026	0.0124976	0.0951187	0.636308	8.85119e-07	0.000583126	0.721856	1.08706e-07	2.13001e-06	9.8099	9.4197	9.64933	9.06716	10.0905	9.69795	9.64129	9.77511	9.35096	9.13303	9.91421	9.60813	9.42564	9.23286	9.02337	8.94527	yellow
C11orf92	NR_034154	0.570169	0.00181159	0.0224862	0.969251	1.1834e-08	1.25214e-05	1.10624	7.79327e-08	1.56659e-06	7.84232	7.36244	7.72239	6.88773	8.27026	7.84483	7.41186	7.61424	7.09209	7.381	7.93605	7.67395	7.55717	7.01587	6.81723	6.83009	yellow
CDH26	NM_177980	0.571138	0.000979734	0.0140433	0.992733	2.66242e-10	3.57553e-07	1.01457	8.19926e-08	1.63971e-06	8.23364	7.81836	8.21623	7.30821	8.63756	8.13327	7.9301	7.93605	7.82422	7.69481	8.28515	8.29247	8.07107	7.16181	7.36347	7.39934	yellow
LINC00478	NR_027791	0.639871	0.000600248	0.00962298	0.763693	4.67794e-06	0.00196447	0.791464	4.11499e-06	5.52203e-05	8.54982	8.38722	8.48075	7.75367	8.59211	8.70704	8.3503	8.59907	8.53512	8.02746	8.65362	8.46245	8.32618	7.39969	7.82372	8.0376	yellow
AHNAK2	NM_138420	0.798482	0.000576015	0.00930714	0.883425	0.000184262	0.0295367	1.05584	3.66737e-06	4.98651e-05	6.52052	6.32275	6.37603	5.68956	6.70232	6.6471	6.21213	6.75305	5.91622	6.29898	6.81723	6.34651	5.96435	5.65953	5.78565	5.62349	yellow
LOC646214	NR_027053	0.562196	0.000423417	0.00737012	0.674496	4.72594e-06	0.00196447	0.777241	4.3234e-06	5.77065e-05	8.80054	8.62802	8.66974	8.07029	9.20747	8.71065	8.48349	9.06803	8.40878	8.40725	8.93721	8.58948	8.48253	8.12115	7.91868	8.17105	yellow
LOC148696	NR_026817	1.42556	2.17104e-05	0.000631717	1.48669	1.96694e-06	0.00105661	2.08462	8.47096e-11	3.02744e-09	5.76658	5.13205	5.29832	3.68773	5.45125	5.94711	5.90138	5.3713	5.29137	4.73346	5.47121	5.20169	5.22207	2.44515	4.33416	4.28388	yellow
L3MBTL1	NM_015478	0.855317	0.00028377	0.00531995	0.881589	7.93076e-05	0.0155572	1.26677	2.85148e-08	6.32964e-07	6.53851	6.1658	6.19343	5.46135	6.63504	6.53578	6.4447	6.50703	5.91622	6.07414	6.2455	6.0893	6.2455	5.21918	5.63803	5.52684	yellow
EVC	NM_153717	0.487618	0.00087868	0.0129074	0.502618	0.000192386	0.030262	0.687081	4.5709e-07	7.67318e-06	9.37129	9.14176	9.12092	8.6559	9.40217	9.47303	9.23868	9.09976	9.17711	9.14841	9.29159	9.12016	8.95102	8.42912	8.81998	8.71859	yellow
CCDC144B	NR_036647	0.871433	6.86989e-05	0.00167394	0.818953	8.98553e-05	0.0172389	1.16878	4.39434e-08	9.34453e-07	8.07519	7.79372	7.70967	6.89158	8.00961	8.19297	8.02299	8.03387	7.68445	7.66286	7.73355	7.72124	7.67423	6.39602	6.8423	7.43643	yellow
SLC4A3	NM_005070	0.733742	0.000107635	0.00243121	0.660478	0.000103912	0.0188022	1.01584	8.06075e-08	1.61308e-06	7.82553	7.53686	7.46808	6.91775	7.86615	7.55007	8.06039	7.45629	7.60679	7.54749	7.58093	7.45238	7.37094	6.84084	7.06178	6.85063	yellow
RNF180	NM_001113561	1.00996	0.00034267	0.00621881	0.822546	0.00318265	0.158078	1.48773	5.62442e-08	1.16689e-06	5.84439	5.40725	5.28662	4.55368	5.96803	5.74552	5.81961	5.57985	5.23094	5.41095	5.3273	5.27844	5.25413	4.15163	4.57145	4.93797	yellow
BAZ2B	NM_013450	0.665207	0.000101404	0.00232178	0.640562	7.24949e-05	0.0143011	1.00529	6.97793e-10	2.12793e-08	8.46473	8.13241	8.06118	7.48557	8.58369	8.44955	8.36095	8.32654	8.06624	8.00445	8.16	8.11347	7.91008	7.4384	7.30262	7.71569	yellow
DHRS3	NM_004753	1.16031	9.91124e-07	4.32588e-05	1.04481	5.14894e-07	0.000366909	1.64062	8.2578e-16	6.04608e-14	9.29208	8.70404	8.61984	7.64389	8.75473	9.44045	9.68106	8.15054	9.09028	8.87128	8.07293	8.91332	8.87328	7.16181	7.86373	7.90614	yellow
TRPC1	NM_003304	1.06493	0.00220737	0.0263478	1.04828	0.00160634	0.108489	1.53296	2.37878e-06	3.41528e-05	5.16744	4.69174	4.79399	3.93966	5.19007	5.0606	5.25165	4.506	4.60541	4.96379	5.15116	4.506	4.72481	4.01791	4.26721	3.53385	yellow
MAN2C1	NM_006715	0.382601	0.00377257	0.0398467	0.487581	1.3169e-05	0.0042974	0.649641	2.33998e-07	4.22249e-06	9.76723	9.47242	9.52996	9.08095	9.67738	9.61254	10.0118	9.49758	9.26883	9.65083	9.59325	9.49311	9.5035	9.09073	9.0664	9.08572	yellow
ZBTB43	NM_014007	0.343812	0.0082328	0.0706114	0.502365	1.72034e-05	0.00500576	0.652385	6.12672e-07	1.00153e-05	9.45374	9.14235	9.24351	8.78437	9.63076	9.49741	9.23305	9.32202	9.11008	8.99496	9.33505	9.20544	9.19004	8.78456	8.83108	8.73747	yellow
SGSM2	NM_014853	0.292246	0.0204532	0.133986	0.4507	4.50195e-05	0.0106213	0.592112	3.56428e-07	6.17945e-06	9.85575	9.52689	9.63602	9.21497	9.85796	9.73816	9.97112	9.58552	9.34622	9.64894	9.68965	9.64858	9.56981	9.2383	9.18944	9.21718	yellow

## Sheet: 1.Purple
Category	TermID	Term	Enrichment	logP	Genes.in.Term	Target.Genes.in.Term	Fraction.of.Targets.in.Term	Total.Target.Genes	Total.Genes	Entrez.Gene.IDs	Gene.Symbols
GOTERM_BP	GO:0007049	cell cycle	3.7564e-92	-210.514	1228	237	0.328255	722	16088	23649,221150,23511,10403,2177,201254,11004,891,580,55839,898,55215,286826,4173,1031,3833,7465,5036,4218,5111,84131,7516,7283,3835,9972,5901,79892,10460,9319,7277,988,5347,1841,5810,55872,56992,4288,64105,990,9212,672,899,54443,4171,5982,983,84296,5557,10036,8089,25936,146909,10762,5496,55722,7298,81617,11200,7443,163786,1870,79733,4175,55355,63967,1718,6240,3978,9493,1111,29127,23165,129401,10615…	POLA2,SKA3,NUP188,NDC80,FANCD2,STRA13,KIF2C,CCNB1,BARD1,CENPN,CCNE1,FANCI,LIN9,MCM4,CDKN2C,KIFC1,WEE1,PA2G4,RAB8A,PCNA,CEP78,XRCC2,TUBG1,KIF22,NUP153,RAN,MCMBP,TACC3,TRIP13,TUBA4A,CDC5L,PLK1,DTYMK,RAD1,PBK,KIF15,MKI67,CENPK,CDC6,AURKB,BRCA1,CCNF,ANLN,MCM2,RFC2,CDK1,GINS4,PRIM1,CHAF1A,YEATS4,NSL1,KIF18B,NUP50,PPM1G,CEP72,TYMS,CAB39L,CHEK2,VRK1,SASS6,E2F2,E2F8,MCM6,HJURP,CLSPN,DHCR24,RRM1,LIG1,KIF2…
GOTERM_BP	GO:0000278	mitotic cell cycle	7.28195e-92	-209.852	732	186	0.257618	722	16088	23649,221150,23511,10403,201254,11004,891,55839,898,286826,4173,1031,3833,7465,4218,5111,84131,7516,7283,3835,9972,5901,79892,7277,5347,55872,56992,64105,990,9212,899,54443,4171,5982,983,84296,5557,8089,146909,25936,10762,55722,7298,11200,7443,1870,79733,4175,63967,6240,3978,9493,1111,29127,23165,129401,10615,51053,4174,7272,1763,4436,8914,9735,79902,10426,993,5558,10112,5422,5702,4605,79075,9332…	POLA2,SKA3,NUP188,NDC80,STRA13,KIF2C,CCNB1,CENPN,CCNE1,LIN9,MCM4,CDKN2C,KIFC1,WEE1,RAB8A,PCNA,CEP78,XRCC2,TUBG1,KIF22,NUP153,RAN,MCMBP,TUBA4A,PLK1,PBK,KIF15,CENPK,CDC6,AURKB,CCNF,ANLN,MCM2,RFC2,CDK1,GINS4,PRIM1,YEATS4,KIF18B,NSL1,NUP50,CEP72,TYMS,CHEK2,VRK1,E2F2,E2F8,MCM6,CLSPN,RRM1,LIG1,KIF23,CHEK1,RACGAP1,NUP205,NUP35,SPAG5,GMNN,MCM5,TTK,DNA2,MSH2,TIMELESS,KNTC1,NUP85,TUBGCP3,CDC25A,PRIM2,KIF20…
GOTERM_BP	GO:0022402	cell cycle process	1.64314e-80	-183.71	952	197	0.272853	722	16088	23649,221150,23511,10403,2177,201254,11004,891,580,55839,898,286826,4173,1031,3833,7465,5036,4218,5111,84131,7283,3835,9972,5901,79892,10460,9319,7277,5347,5810,55872,56992,990,9212,672,899,54443,4171,5982,983,5557,8089,146909,25936,10762,5496,55722,7298,81617,11200,7443,163786,4175,63967,1718,3978,9493,1111,29127,23165,129401,10615,51514,811,4174,7272,1763,5902,4436,8914,9735,79902,10426,993,555…	POLA2,SKA3,NUP188,NDC80,FANCD2,STRA13,KIF2C,CCNB1,BARD1,CENPN,CCNE1,LIN9,MCM4,CDKN2C,KIFC1,WEE1,PA2G4,RAB8A,PCNA,CEP78,TUBG1,KIF22,NUP153,RAN,MCMBP,TACC3,TRIP13,TUBA4A,PLK1,RAD1,PBK,KIF15,CDC6,AURKB,BRCA1,CCNF,ANLN,MCM2,RFC2,CDK1,PRIM1,YEATS4,KIF18B,NSL1,NUP50,PPM1G,CEP72,TYMS,CAB39L,CHEK2,VRK1,SASS6,MCM6,CLSPN,DHCR24,LIG1,KIF23,CHEK1,RACGAP1,NUP205,NUP35,SPAG5,DTL,CALR,MCM5,TTK,DNA2,RANBP1,MSH2,…
GOTERM_BP	GO:1903047	mitotic cell cycle process	5.152e-70	-159.542	663	155	0.214681	722	16088	23649,221150,23511,10403,201254,11004,891,55839,898,286826,4173,1031,3833,7465,4218,5111,84131,7283,3835,9972,5901,79892,7277,5347,55872,56992,990,9212,899,54443,4171,983,5557,8089,146909,25936,10762,55722,7298,11200,7443,4175,63967,9493,1111,29127,23165,129401,10615,4174,7272,4436,8914,9735,79902,10426,993,5558,5422,5702,4605,79075,93323,84930,54478,1104,113130,81610,9688,23636,3619,9133,23594,5…	POLA2,SKA3,NUP188,NDC80,STRA13,KIF2C,CCNB1,CENPN,CCNE1,LIN9,MCM4,CDKN2C,KIFC1,WEE1,RAB8A,PCNA,CEP78,TUBG1,KIF22,NUP153,RAN,MCMBP,TUBA4A,PLK1,PBK,KIF15,CDC6,AURKB,CCNF,ANLN,MCM2,CDK1,PRIM1,YEATS4,KIF18B,NSL1,NUP50,CEP72,TYMS,CHEK2,VRK1,MCM6,CLSPN,KIF23,CHEK1,RACGAP1,NUP205,NUP35,SPAG5,MCM5,TTK,MSH2,TIMELESS,KNTC1,NUP85,TUBGCP3,CDC25A,PRIM2,POLA1,PSMC3,MYBL2,DSCC1,HAUS8,MASTL,FAM64A,RCC1,CDCA5,FAM8…
GOTERM_BP	GO:0006259	DNA metabolic process	2.50132e-62	-141.843	817	162	0.224377	722	16088	23649,3015,2177,201254,580,55839,898,55215,286826,4173,5111,29089,7516,3835,5901,54107,79892,1786,9319,55775,5810,9978,10635,4288,85236,990,64105,672,4171,5982,983,84296,55723,5557,10036,9768,56852,4796,7298,3838,5437,165918,11200,146956,86,6749,3146,4175,63967,55355,1660,6240,3978,1111,54205,8970,51514,9401,4174,27301,1763,4436,58511,993,11073,5558,5422,8208,9219,79075,2175,7520,113130,5425,2359…	POLA2,H2AFZ,FANCD2,STRA13,BARD1,CENPN,CCNE1,FANCI,LIN9,MCM4,PCNA,UBE2T,XRCC2,KIF22,RAN,POLE3,MCMBP,DNMT1,TRIP13,TDP1,RAD1,RBX1,RAD51AP1,MKI67,HIST1H2BK,CDC6,CENPK,BRCA1,MCM2,RFC2,CDK1,GINS4,ASF1B,PRIM1,CHAF1A,KIAA0101,RAD18,TONSL,TYMS,KPNA2,POLR2H,RNF168,CHEK2,EME1,ACTL6A,SSRP1,HMGB1,MCM6,CLSPN,HJURP,DHX9,RRM1,LIG1,CHEK1,CYCS,HIST1H2BJ,DTL,RECQL4,MCM5,APEX2,DNA2,MSH2,DNASE2B,CDC25A,TOPBP1,PRIM2,P…
GOTERM_BP	GO:0000280	nuclear division	1.30352e-51	-117.167	428	108	0.149584	722	16088	221150,57405,9787,10403,2177,22974,201254,83903,83540,11004,891,55839,55329,11339,9918,3833,7465,890,7516,3835,5901,79892,9319,1164,5347,84057,84722,348235,55872,991,56992,4288,990,51203,157313,701,9212,9088,899,54443,983,25788,9156,3070,5889,8089,79980,146909,8607,25936,4085,55165,8243,3014,11200,10776,5536,151648,7443,11113,54962,54821,55143,83461,9493,29127,8438,4292,55055,10615,26271,29901,71…	SKA3,SPC25,DLGAP5,NDC80,FANCD2,TPX2,STRA13,GSG2,NUF2,KIF2C,CCNB1,CENPN,MNS1,OIP5,NCAPD2,KIFC1,WEE1,CCNA2,XRCC2,KIF22,RAN,MCMBP,TRIP13,CKS2,PLK1,MND1,PSRC1,SKA2,PBK,CDC20,KIF15,MKI67,CDC6,NUSAP1,CDCA2,BUB1B,AURKB,PKMYT1,CCNF,ANLN,CDK1,RAD54B,EXO1,HELLS,RAD51C,YEATS4,DSN1,KIF18B,RUVBL1,NSL1,MAD2L1,CEP55,SMC1A,H2AFX,CHEK2,ARPP19,PPP5C,SGOL1,VRK1,CIT,TIPIN,ERCC6L,CDCA8,CDCA3,KIF23,RACGAP1,RAD54L,MLH1…
GOTERM_BP	GO:0048285	organelle fission	7.03321e-50	-113.179	453	109	0.15097	722	16088	221150,57405,9787,2177,10403,22974,201254,83540,83903,11004,891,55329,55839,11339,9918,3833,7465,890,7516,3835,5901,79892,9319,1164,5347,84057,84722,348235,55872,991,56992,4288,990,157313,701,51203,9088,9212,899,54443,983,25788,9156,3070,8089,5889,79980,25936,146909,8607,4085,55165,8243,3014,11200,5536,10776,151648,7443,54962,11113,83461,54821,55143,9493,29127,4292,8438,55055,10615,26271,29901,71…	SKA3,SPC25,DLGAP5,FANCD2,NDC80,TPX2,STRA13,NUF2,GSG2,KIF2C,CCNB1,MNS1,CENPN,OIP5,NCAPD2,KIFC1,WEE1,CCNA2,XRCC2,KIF22,RAN,MCMBP,TRIP13,CKS2,PLK1,MND1,PSRC1,SKA2,PBK,CDC20,KIF15,MKI67,CDC6,CDCA2,BUB1B,NUSAP1,PKMYT1,AURKB,CCNF,ANLN,CDK1,RAD54B,EXO1,HELLS,YEATS4,RAD51C,DSN1,NSL1,KIF18B,RUVBL1,MAD2L1,CEP55,SMC1A,H2AFX,CHEK2,PPP5C,ARPP19,SGOL1,VRK1,TIPIN,CIT,CDCA3,ERCC6L,CDCA8,KIF23,RACGAP1,MLH1,RAD54L…
GOTERM_BP	GO:0051301	cell division	2.209e-46	-105.126	594	120	0.166205	722	16088	9134,221150,57405,9787,10403,2177,22974,201254,83903,83540,11004,891,55839,55329,898,5218,11339,9918,3833,7465,890,7516,3835,5901,79892,9319,1164,5347,84057,84722,348235,55872,991,1894,56992,4288,990,51203,701,157313,9212,9088,899,54443,983,25788,10376,9156,3070,5889,8089,79980,146909,8607,25936,4085,55165,8243,3014,11200,10776,5536,151648,7443,203068,11113,54962,54821,55143,83461,3978,9493,29127…	CCNE2,SKA3,SPC25,DLGAP5,NDC80,FANCD2,TPX2,STRA13,GSG2,NUF2,KIF2C,CCNB1,CENPN,MNS1,CCNE1,CDK14,OIP5,NCAPD2,KIFC1,WEE1,CCNA2,XRCC2,KIF22,RAN,MCMBP,TRIP13,CKS2,PLK1,MND1,PSRC1,SKA2,PBK,CDC20,ECT2,KIF15,MKI67,CDC6,NUSAP1,BUB1B,CDCA2,AURKB,PKMYT1,CCNF,ANLN,CDK1,RAD54B,TUBA1B,EXO1,HELLS,RAD51C,YEATS4,DSN1,KIF18B,RUVBL1,NSL1,MAD2L1,CEP55,SMC1A,H2AFX,CHEK2,ARPP19,PPP5C,SGOL1,VRK1,TUBB,CIT,TIPIN,ERCC6L,CD…
GOTERM_BP	GO:0007067	mitotic nuclear division	3.46293e-45	-102.374	305	86	0.119114	722	16088	221150,57405,9787,10403,22974,201254,83903,83540,11004,891,55839,11339,9918,3833,7465,890,3835,5901,79892,5347,84722,348235,55872,991,56992,990,157313,701,51203,9212,9088,899,54443,983,3070,8089,79980,146909,8607,25936,4085,55165,8243,11200,10776,5536,151648,7443,11113,54962,54821,55143,83461,9493,29127,55055,10615,26271,29901,8914,9735,10051,10726,993,387103,11130,4605,79075,3832,220134,93323,84…	SKA3,SPC25,DLGAP5,NDC80,TPX2,STRA13,GSG2,NUF2,KIF2C,CCNB1,CENPN,OIP5,NCAPD2,KIFC1,WEE1,CCNA2,KIF22,RAN,MCMBP,PLK1,PSRC1,SKA2,PBK,CDC20,KIF15,CDC6,CDCA2,BUB1B,NUSAP1,AURKB,PKMYT1,CCNF,ANLN,CDK1,HELLS,YEATS4,DSN1,KIF18B,RUVBL1,NSL1,MAD2L1,CEP55,SMC1A,CHEK2,ARPP19,PPP5C,SGOL1,VRK1,CIT,TIPIN,ERCC6L,CDCA8,CDCA3,KIF23,RACGAP1,ZWILCH,SPAG5,FBXO5,SAC3D1,TIMELESS,KNTC1,SMC4,NUDC,CDC25A,CENPW,ZWINT,MYBL2,D…
GOTERM_BP	GO:0006260	DNA replication	6.54806e-45	-101.737	220	74	0.102493	722	16088	9134,23649,116028,201254,5424,898,286826,4173,5111,84126,10535,54107,79892,2237,5984,5810,5983,7884,990,4171,5982,983,84296,5557,10036,11198,8318,9768,51659,4796,84515,7298,5981,4172,10721,6749,4175,55388,63967,54962,81620,10926,6240,3978,1111,4176,80010,7153,6118,51514,9401,4174,1763,10728,9837,993,7083,5558,4678,64785,5931,8208,5422,79075,10714,6117,5427,5985,7015,253714,5001,3159,23594,5425	CCNE2,POLA2,RMI2,STRA13,POLD1,CCNE1,LIN9,MCM4,PCNA,ATRIP,RNASEH2A,POLE3,MCMBP,FEN1,RFC4,RAD1,RFC3,SLBP,CDC6,MCM2,RFC2,CDK1,GINS4,PRIM1,CHAF1A,SUPT16H,CDC45,KIAA0101,GINS2,TONSL,MCM8,TYMS,RFC1,MCM3,POLQ,SSRP1,MCM6,MCM10,CLSPN,TIPIN,CDT1,DBF4,RRM1,LIG1,CHEK1,MCM7,RMI1,TOP2A,RPA2,DTL,RECQL4,MCM5,DNA2,PTGES3,GINS1,CDC25A,TK1,PRIM2,NASP,GINS3,RBBP7,CHAF1B,POLA1,DSCC1,POLD3,RPA1,POLE2,RFC5,TERT,MMS22L,…
GOTERM_BP	GO:1902589	single-organism organelle organization	2.79887e-41	-93.3768	1442	184	0.254848	722	16088	23649,221150,10403,2177,3396,201254,11004,891,81624,359845,55839,3833,7465,4218,5111,5216,7516,7283,3835,54107,5901,79892,10460,9319,5347,124454,55872,56992,6182,11169,990,9212,899,54443,5982,983,5557,1809,10376,8089,9768,146909,25936,55722,165918,11200,7443,163786,86,3978,9493,1111,29127,26519,10615,811,57026,7272,1763,5902,4436,8914,9735,10426,993,5558,10112,5422,9219,4605,7468,79075,93323,8493…	POLA2,SKA3,NDC80,FANCD2,ICT1,STRA13,KIF2C,CCNB1,DIAPH3,FAM101B,CENPN,KIFC1,WEE1,RAB8A,PCNA,PFN1,XRCC2,TUBG1,KIF22,POLE3,RAN,MCMBP,TACC3,TRIP13,PLK1,EARS2,PBK,KIF15,MRPL12,WDHD1,CDC6,AURKB,CCNF,ANLN,RFC2,CDK1,PRIM1,DPYSL3,TUBA1B,YEATS4,KIAA0101,KIF18B,NSL1,CEP72,RNF168,CHEK2,VRK1,SASS6,ACTL6A,LIG1,KIF23,CHEK1,RACGAP1,TIMM10,SPAG5,CALR,PDXP,TTK,DNA2,RANBP1,MSH2,TIMELESS,KNTC1,TUBGCP3,CDC25A,PRIM2,K…
GOTERM_BP	GO:0006996	organelle organization	1.19937e-40	-91.9216	2324	243	0.336565	722	16088	23649,23511,221150,7368,3015,2177,10403,3396,201254,11004,891,81624,359845,55839,3833,56924,7465,4218,5111,100287932,5216,7516,7283,3835,9972,5901,54107,79892,1786,9319,10460,5347,124454,80273,55872,56992,4288,85236,6182,11169,990,64105,9212,899,54443,4171,5982,983,55723,5557,10036,10376,1809,8089,51668,9768,25936,146909,10762,55722,165918,60,11200,7443,163786,86,55355,9493,3978,29127,1111,8970,2…	POLA2,NUP188,SKA3,UGT8,H2AFZ,FANCD2,NDC80,ICT1,STRA13,KIF2C,CCNB1,DIAPH3,FAM101B,CENPN,KIFC1,PAK6,WEE1,RAB8A,PCNA,TIMM23,PFN1,XRCC2,TUBG1,KIF22,NUP153,RAN,POLE3,MCMBP,DNMT1,TRIP13,TACC3,PLK1,EARS2,GRPEL1,PBK,KIF15,MKI67,HIST1H2BK,MRPL12,WDHD1,CDC6,CENPK,AURKB,CCNF,ANLN,MCM2,RFC2,CDK1,ASF1B,PRIM1,CHAF1A,TUBA1B,DPYSL3,YEATS4,HSPB11,KIAA0101,NSL1,KIF18B,NUP50,CEP72,RNF168,ACTB,CHEK2,VRK1,SASS6,ACTL6…
GOTERM_BP	GO:0006281	DNA repair	4.28072e-38	-86.0441	396	89	0.123269	722	16088	56647,2176,83990,2305,2177,201254,9656,5424,580,55215,5111,29089,64858,7516,84126,3835,10535,2237,9319,55775,5984,5983,5810,142,9978,10635,10038,5433,672,2189,5982,10155,983,25788,10036,11198,9156,5889,9768,56852,8607,4796,2547,8243,84515,3014,7298,5437,165918,7517,146956,11200,5981,5536,86,7334,6749,10721,3146,63967,3978,1111,4292,8438,51514,6118,55159,7153,9401,27301,1763,4436,2956,11073,5422,8…	BCCIP,FANCC,BRIP1,FOXM1,FANCD2,STRA13,MDC1,POLD1,BARD1,FANCI,PCNA,UBE2T,DCLRE1B,XRCC2,ATRIP,KIF22,RNASEH2A,FEN1,TRIP13,TDP1,RFC4,RFC3,RAD1,PARP1,RBX1,RAD51AP1,PARP2,POLR2D,BRCA1,FANCG,RFC2,TRIM28,CDK1,RAD54B,CHAF1A,SUPT16H,EXO1,RAD51C,KIAA0101,RAD18,RUVBL1,TONSL,XRCC6,SMC1A,MCM8,H2AFX,TYMS,POLR2H,RNF168,XRCC3,EME1,CHEK2,RFC1,PPP5C,ACTL6A,UBE2N,SSRP1,POLQ,HMGB1,CLSPN,LIG1,CHEK1,MLH1,RAD54L,DTL,RPA…
GOTERM_BP	GO:0022616	DNA strand elongation	2.66552e-37	-84.2153	36	31	0.0429363	722	16088	9.83724e+129	GINS1,POLA2,RFC4,MCM6,RFC3,PRIM2,POLA1,LIG1,MCM2,RFC2,POLD3,MCM7,POLD1,GINS4,PRIM1,RPA1,CDC45,RPA2,MCM4,PCNA,GINS2,RFC5,DCLRE1B,TERT,MCM5,DNA2,MCM8,RFC1,MCM3,FEN1,POLD2
GOTERM_BP	GO:0006271	DNA strand elongation involved in DNA replication	1.05781e-34	-78.2317	34	29	0.0401662	722	16088	9.83724e+120	GINS1,POLA2,RFC4,MCM6,RFC3,PRIM2,POLA1,LIG1,MCM2,RFC2,POLD3,MCM7,POLD1,GINS4,PRIM1,RPA1,CDC45,RPA2,MCM4,PCNA,GINS2,RFC5,MCM5,DNA2,MCM8,RFC1,MCM3,FEN1,POLD2
GOTERM_MF	GO:0003723	RNA binding	3.87741e-27	-60.8146	1521	162	0.232092	698	15681	9410,3182,3068,80155,3396,6636,55299,580,55110,5036,6632,6427,25926,84844,9775,2806,5216,55687,84154,6434,5901,7873,2288,1786,117246,988,11338,54913,4809,81691,124454,23517,10635,6628,3312,4288,3185,6182,11169,672,292,51118,81887,3336,1665,81554,10376,23589,10262,51264,7298,908,28957,3838,3315,51154,339230,6749,3146,2130,1660,327,708,55646,811,6432,26135,3608,1984,23404,7913,23560,54948,5393,7520…	SNRNP40,HNRNPAB,HDGF,NAA15,ICT1,SNRPF,BRIX1,BARD1,MAGOHB,PA2G4,SNRPD1,SRSF2,NOL11,PHF5A,EIF4A3,GOT2,PFN1,TRMU,RPF2,TRA2B,RAN,MANF,FKBP4,DNMT1,FTSJ3,CDC5L,U2AF2,RPP25,NHP2L1,LOC81691,EARS2,SKIV2L2,RAD51AP1,SNRPB,HSPA8,MKI67,HNRNPF,MRPL12,WDHD1,BRCA1,SLC25A5,UTP11L,LAS1L,HSPE1,DHX15,WBSCR16,TUBA1B,CARHSP1,SF3B4,MRPL27,TYMS,CCT6A,MRPS28,KPNA2,HSPB1,MRTO4,CCDC137,SSRP1,HMGB1,EWSR1,DHX9,APEH,C1QBP,LYA…
GOTERM_MF	GO:0044822	poly(A) RNA binding	1.31895e-25	-57.2878	1130	132	0.189112	698	15681	9410,3182,3068,80155,55299,55110,5036,6632,6427,25926,84844,9775,2806,5216,84154,6434,5901,7873,2288,117246,988,11338,54913,4809,23517,6628,3312,4288,3185,292,51118,81887,3336,1665,81554,23589,10262,51264,7298,908,28957,3838,3315,51154,339230,6749,3146,2130,1660,327,708,55646,811,6432,26135,3608,1984,7913,23560,5393,7520,10940,10492,79080,27316,2224,27258,6949,6625,87178,56647,10963,51729,27341,2…	SNRNP40,HNRNPAB,HDGF,NAA15,BRIX1,MAGOHB,PA2G4,SNRPD1,SRSF2,NOL11,PHF5A,EIF4A3,GOT2,PFN1,RPF2,TRA2B,RAN,MANF,FKBP4,FTSJ3,CDC5L,U2AF2,RPP25,NHP2L1,SKIV2L2,SNRPB,HSPA8,MKI67,HNRNPF,SLC25A5,UTP11L,LAS1L,HSPE1,DHX15,WBSCR16,CARHSP1,SF3B4,MRPL27,TYMS,CCT6A,MRPS28,KPNA2,HSPB1,MRTO4,CCDC137,SSRP1,HMGB1,EWSR1,DHX9,APEH,C1QBP,LYAR,CALR,SRSF7,SERBP1,ILF2,EIF5A,DEK,GTPBP4,EXOSC9,XRCC5,POP1,SYNCRIP,CCDC86,RBM…
GOTERM_MF	GO:0005515	protein binding	5.60436e-25	-55.8411	8308	500	0.716332	698	15681	9410,3015,3949,80155,1434,79763,891,580,359845,64834,29109,898,23413,3833,1031,7465,9531,5036,6632,25926,29089,7283,6434,9972,10574,7873,2288,55735,1786,117246,7277,988,11338,4809,5810,55872,3312,56992,4288,3185,11169,10204,9212,899,4171,292,5982,84296,3336,10376,8089,23589,9768,25936,56852,146909,55722,7298,55705,54898,1870,3315,642,79733,1737,258010,6749,3146,10808,2130,63967,1718,1660,6240,949…	SNRNP40,H2AFZ,LDLR,NAA15,CSE1L,ISOC2,CCNB1,BARD1,FAM101B,ELOVL1,FHOD1,CCNE1,NCS1,KIFC1,CDKN2C,WEE1,BAG3,PA2G4,SNRPD1,NOL11,UBE2T,TUBG1,TRA2B,NUP153,CCT7,MANF,FKBP4,DNAJC11,DNMT1,FTSJ3,TUBA4A,CDC5L,U2AF2,NHP2L1,RAD1,PBK,HSPA8,KIF15,MKI67,HNRNPF,WDHD1,NUTF2,AURKB,CCNF,MCM2,SLC25A5,RFC2,GINS4,HSPE1,TUBA1B,YEATS4,CARHSP1,KIAA0101,NSL1,RAD18,KIF18B,CEP72,TYMS,IPO9,ELOVL2,E2F2,HSPB1,BLMH,E2F8,DLAT,SVIP…
GOTERM_MF	GO:1901363	heterocyclic compound binding	1.27872e-19	-43.5033	5718	369	0.528653	698	15681	9410,3015,80155,3396,580,51728,3833,56924,7465,5036,6632,25926,29089,7283,6434,9972,10574,7873,2288,1786,117246,7277,988,11338,4809,81691,1841,124454,5810,55872,3312,56992,4288,3185,11169,9212,4171,292,5982,3336,81554,10376,8089,23589,56852,5198,146909,51264,7298,28957,5437,1870,3315,79733,51154,6749,3146,10808,2130,63967,23395,1718,1660,6240,9493,327,54205,8970,51182,811,4174,7272,4436,1152,1537…	SNRNP40,H2AFZ,NAA15,ICT1,BARD1,POLR3K,KIFC1,PAK6,WEE1,PA2G4,SNRPD1,NOL11,UBE2T,TUBG1,TRA2B,NUP153,CCT7,MANF,FKBP4,DNMT1,FTSJ3,TUBA4A,CDC5L,U2AF2,NHP2L1,LOC81691,DTYMK,EARS2,RAD1,PBK,HSPA8,KIF15,MKI67,HNRNPF,WDHD1,AURKB,MCM2,SLC25A5,RFC2,HSPE1,WBSCR16,TUBA1B,YEATS4,CARHSP1,RAD18,PFAS,KIF18B,MRPL27,TYMS,MRPS28,POLR2H,E2F2,HSPB1,E2F8,MRTO4,SSRP1,HMGB1,HSPH1,EWSR1,CLSPN,LARS2,DHCR24,DHX9,RRM1,KIF23,A…
GOTERM_MF	GO:0000166	nucleotide binding	3.73895e-19	-42.4303	2298	191	0.273639	698	15681	3182,3068,11004,3833,4173,56924,7465,4218,6427,29089,9775,5216,55687,7516,7283,6434,109,3835,5901,10574,2288,1786,9319,7277,5347,11338,81691,1841,124454,80273,23517,84056,55872,3312,56992,4288,3185,990,9212,4171,5982,983,3336,1665,10376,3251,10262,5198,146909,83858,7298,908,60,11200,7443,7301,10808,4175,2130,23395,1718,1660,6240,9493,3978,1111,51182,9401,4174,7272,1763,4436,6432,56474,8833,1152,1…	HNRNPAB,HDGF,KIF2C,KIFC1,MCM4,PAK6,WEE1,RAB8A,SRSF2,UBE2T,EIF4A3,PFN1,TRMU,XRCC2,TUBG1,TRA2B,ADCY3,KIF22,RAN,CCT7,FKBP4,DNMT1,TRIP13,TUBA4A,PLK1,U2AF2,LOC81691,DTYMK,EARS2,GRPEL1,SKIV2L2,KATNAL1,PBK,HSPA8,KIF15,MKI67,HNRNPF,CDC6,AURKB,MCM2,RFC2,CDK1,HSPE1,DHX15,TUBA1B,HPRT1,SF3B4,PFAS,KIF18B,ATAD3B,TYMS,CCT6A,ACTB,CHEK2,VRK1,TYRO3,HSPH1,MCM6,EWSR1,LARS2,DHCR24,DHX9,RRM1,KIF23,LIG1,CHEK1,HSPA14,RE…
GOTERM_MF	GO:1901265	nucleoside phosphate binding	3.92486e-19	-42.3818	2299	191	0.273639	698	15681	3182,3068,11004,3833,4173,56924,7465,4218,6427,29089,9775,5216,55687,7516,7283,6434,109,3835,5901,10574,2288,1786,9319,7277,5347,11338,81691,1841,124454,80273,23517,84056,55872,3312,56992,4288,3185,990,9212,4171,5982,983,3336,1665,10376,3251,10262,5198,146909,83858,7298,908,60,11200,7443,7301,10808,4175,2130,23395,1718,1660,6240,9493,3978,1111,51182,9401,4174,7272,1763,4436,6432,56474,8833,1152,1…	HNRNPAB,HDGF,KIF2C,KIFC1,MCM4,PAK6,WEE1,RAB8A,SRSF2,UBE2T,EIF4A3,PFN1,TRMU,XRCC2,TUBG1,TRA2B,ADCY3,KIF22,RAN,CCT7,FKBP4,DNMT1,TRIP13,TUBA4A,PLK1,U2AF2,LOC81691,DTYMK,EARS2,GRPEL1,SKIV2L2,KATNAL1,PBK,HSPA8,KIF15,MKI67,HNRNPF,CDC6,AURKB,MCM2,RFC2,CDK1,HSPE1,DHX15,TUBA1B,HPRT1,SF3B4,PFAS,KIF18B,ATAD3B,TYMS,CCT6A,ACTB,CHEK2,VRK1,TYRO3,HSPH1,MCM6,EWSR1,LARS2,DHCR24,DHX9,RRM1,KIF23,LIG1,CHEK1,HSPA14,RE…
GOTERM_MF	GO:0003676	nucleic acid binding	8.87542e-19	-41.5658	3845	274	0.39255	698	15681	9410,3015,80155,3396,580,51728,5036,6632,25926,6434,9972,7873,2288,1786,117246,988,11338,4809,81691,124454,5810,3312,56992,4288,3185,11169,4171,292,5982,3336,81554,10376,8089,23589,56852,51264,7298,28957,5437,1870,3315,79733,51154,6749,3146,2130,63967,1660,327,8970,811,4174,4436,26135,2976,1984,23404,5558,11073,5422,9219,23560,4605,7468,5393,54948,342892,7520,24137,79080,27316,27258,6949,118472,1…	SNRNP40,H2AFZ,NAA15,ICT1,BARD1,POLR3K,PA2G4,SNRPD1,NOL11,TRA2B,NUP153,MANF,FKBP4,DNMT1,FTSJ3,CDC5L,U2AF2,NHP2L1,LOC81691,EARS2,RAD1,HSPA8,KIF15,MKI67,HNRNPF,WDHD1,MCM2,SLC25A5,RFC2,HSPE1,WBSCR16,TUBA1B,YEATS4,CARHSP1,RAD18,MRPL27,TYMS,MRPS28,POLR2H,E2F2,HSPB1,E2F8,MRTO4,SSRP1,HMGB1,EWSR1,CLSPN,DHX9,APEH,HIST1H2BJ,CALR,MCM5,MSH2,SERBP1,GTF3C2,EIF5A,EXOSC2,PRIM2,TOPBP1,POLA1,MTA2,GTPBP4,MYBL2,WHSC1…
GOTERM_MF	GO:0097159	organic cyclic compound binding	1.23578e-18	-41.2348	5787	369	0.528653	698	15681	9410,3015,80155,3396,580,51728,3833,56924,7465,5036,6632,25926,29089,7283,6434,9972,10574,7873,2288,1786,117246,7277,988,11338,4809,81691,1841,124454,5810,55872,3312,56992,4288,3185,11169,9212,4171,292,5982,3336,81554,10376,8089,23589,56852,5198,146909,51264,7298,28957,5437,1870,3315,79733,51154,6749,3146,10808,2130,63967,23395,1718,1660,6240,9493,327,54205,8970,51182,811,4174,7272,4436,1152,1537…	SNRNP40,H2AFZ,NAA15,ICT1,BARD1,POLR3K,KIFC1,PAK6,WEE1,PA2G4,SNRPD1,NOL11,UBE2T,TUBG1,TRA2B,NUP153,CCT7,MANF,FKBP4,DNMT1,FTSJ3,TUBA4A,CDC5L,U2AF2,NHP2L1,LOC81691,DTYMK,EARS2,RAD1,PBK,HSPA8,KIF15,MKI67,HNRNPF,WDHD1,AURKB,MCM2,SLC25A5,RFC2,HSPE1,WBSCR16,TUBA1B,YEATS4,CARHSP1,RAD18,PFAS,KIF18B,MRPL27,TYMS,MRPS28,POLR2H,E2F2,HSPB1,E2F8,MRTO4,SSRP1,HMGB1,HSPH1,EWSR1,CLSPN,LARS2,DHCR24,DHX9,RRM1,KIF23,A…
GOTERM_MF	GO:0036094	small molecule binding	1.57287e-16	-36.3885	2573	199	0.2851	698	15681	3182,3068,11004,3833,4173,56924,7465,4218,6427,29089,9775,5216,55687,7516,7283,6434,109,3835,5901,10574,2288,1786,9319,7277,5347,11338,81691,1841,124454,80273,23517,84056,55872,3312,56992,4288,3185,990,9212,4171,5982,983,3336,1665,10376,3251,10262,5198,146909,83858,7298,908,60,11200,7443,7301,10808,4175,2130,23395,1718,1660,6240,9493,3978,1111,6507,51182,9401,7367,4174,7272,1763,4436,6432,56474,8…	HNRNPAB,HDGF,KIF2C,KIFC1,MCM4,PAK6,WEE1,RAB8A,SRSF2,UBE2T,EIF4A3,PFN1,TRMU,XRCC2,TUBG1,TRA2B,ADCY3,KIF22,RAN,CCT7,FKBP4,DNMT1,TRIP13,TUBA4A,PLK1,U2AF2,LOC81691,DTYMK,EARS2,GRPEL1,SKIV2L2,KATNAL1,PBK,HSPA8,KIF15,MKI67,HNRNPF,CDC6,AURKB,MCM2,RFC2,CDK1,HSPE1,DHX15,TUBA1B,HPRT1,SF3B4,PFAS,KIF18B,ATAD3B,TYMS,CCT6A,ACTB,CHEK2,VRK1,TYRO3,HSPH1,MCM6,EWSR1,LARS2,DHCR24,DHX9,RRM1,KIF23,LIG1,CHEK1,SLC1A3,HS…
GOTERM_MF	GO:0030554	adenyl nucleotide binding	1.28477e-14	-31.9856	1511	132	0.189112	698	15681	11004,3833,4173,56924,7465,29089,9775,5216,55687,7516,109,3835,10574,2288,9319,5347,1841,124454,80273,23517,55872,84056,3312,56992,4288,990,9212,4171,5982,983,3336,1665,5198,146909,83858,908,60,11200,7443,7301,10808,4175,23395,1660,6240,9493,3978,1111,51182,9401,4174,7272,1763,4436,56474,8833,1152,5631,64087,4522,3608,10112,5141,11001,5702,80179,10694,7520,84930,24137,5634,27347,374654,83990,4430…	KIF2C,KIFC1,MCM4,PAK6,WEE1,UBE2T,EIF4A3,PFN1,TRMU,XRCC2,ADCY3,KIF22,CCT7,FKBP4,TRIP13,PLK1,DTYMK,EARS2,GRPEL1,SKIV2L2,PBK,KATNAL1,HSPA8,KIF15,MKI67,CDC6,AURKB,MCM2,RFC2,CDK1,HSPE1,DHX15,PFAS,KIF18B,ATAD3B,CCT6A,ACTB,CHEK2,VRK1,TYRO3,HSPH1,MCM6,LARS2,DHX9,RRM1,KIF23,LIG1,CHEK1,HSPA14,RECQL4,MCM5,TTK,DNA2,MSH2,CTPS2,GMPS,CKB,PRPS1,MCCC2,MTHFD1,ILF2,KIF20A,PDE4A,SLC27A2,PSMC3,MYO19,CCT8,XRCC5,MASTL,…
GOTERM_MF	GO:0005524	ATP binding	2.88296e-14	-31.1774	1461	128	0.183381	698	15681	11004,3833,4173,56924,7465,29089,9775,55687,7516,109,3835,10574,2288,9319,5347,1841,124454,23517,55872,84056,3312,56992,4288,990,9212,4171,5982,983,3336,1665,5198,146909,83858,908,60,11200,7443,7301,10808,4175,23395,1660,6240,9493,3978,1111,51182,9401,4174,7272,1763,4436,56474,8833,1152,5631,64087,4522,3608,10112,11001,5702,80179,10694,7520,84930,24137,5634,27347,374654,83990,4430,22974,7371,8390…	KIF2C,KIFC1,MCM4,PAK6,WEE1,UBE2T,EIF4A3,TRMU,XRCC2,ADCY3,KIF22,CCT7,FKBP4,TRIP13,PLK1,DTYMK,EARS2,SKIV2L2,PBK,KATNAL1,HSPA8,KIF15,MKI67,CDC6,AURKB,MCM2,RFC2,CDK1,HSPE1,DHX15,PFAS,KIF18B,ATAD3B,CCT6A,ACTB,CHEK2,VRK1,TYRO3,HSPH1,MCM6,LARS2,DHX9,RRM1,KIF23,LIG1,CHEK1,HSPA14,RECQL4,MCM5,TTK,DNA2,MSH2,CTPS2,GMPS,CKB,PRPS1,MCCC2,MTHFD1,ILF2,KIF20A,SLC27A2,PSMC3,MYO19,CCT8,XRCC5,MASTL,KIF4A,PRPS2,STK39,…
GOTERM_MF	GO:0032559	adenyl ribonucleotide binding	6.65581e-14	-30.3407	1494	129	0.184814	698	15681	11004,3833,4173,56924,7465,29089,9775,55687,7516,109,3835,10574,2288,9319,5347,1841,124454,23517,55872,84056,3312,56992,4288,990,9212,4171,5982,983,3336,1665,5198,146909,83858,908,60,11200,7443,7301,10808,4175,23395,1660,6240,9493,3978,1111,51182,9401,4174,7272,1763,4436,56474,8833,1152,5631,64087,4522,3608,10112,5141,11001,5702,80179,10694,7520,84930,24137,5634,27347,374654,83990,4430,22974,7371…	KIF2C,KIFC1,MCM4,PAK6,WEE1,UBE2T,EIF4A3,TRMU,XRCC2,ADCY3,KIF22,CCT7,FKBP4,TRIP13,PLK1,DTYMK,EARS2,SKIV2L2,PBK,KATNAL1,HSPA8,KIF15,MKI67,CDC6,AURKB,MCM2,RFC2,CDK1,HSPE1,DHX15,PFAS,KIF18B,ATAD3B,CCT6A,ACTB,CHEK2,VRK1,TYRO3,HSPH1,MCM6,LARS2,DHX9,RRM1,KIF23,LIG1,CHEK1,HSPA14,RECQL4,MCM5,TTK,DNA2,MSH2,CTPS2,GMPS,CKB,PRPS1,MCCC2,MTHFD1,ILF2,KIF20A,PDE4A,SLC27A2,PSMC3,MYO19,CCT8,XRCC5,MASTL,KIF4A,PRPS2,…
GOTERM_MF	GO:0016462	pyrophosphatase activity	1.27703e-13	-29.6891	786	83	0.118911	698	15681	7226,83990,10383,8655,4430,11004,3833,4173,4218,9775,4931,7516,7283,3835,5901,9319,7277,5984,5983,63979,23517,84056,3312,56992,990,4171,55270,5982,1665,25788,10376,3070,5889,8607,146909,83858,2547,55210,84515,8243,7517,5981,4172,203068,10721,4175,1660,54821,9493,29889,4292,8438,4176,79077,7153,9401,4174,1763,4436,8833,8458,3320,113457,2956,10112,5702,80179,23560,1973,347240,84790,112714,3832,1021…	TRPM2,BRIP1,TUBB4B,DYNLL1,MYO1B,KIF2C,KIFC1,MCM4,RAB8A,EIF4A3,NVL,XRCC2,TUBG1,KIF22,RAN,TRIP13,TUBA4A,RFC4,RFC3,FIGNL1,SKIV2L2,KATNAL1,HSPA8,KIF15,CDC6,MCM2,NUDT15,RFC2,DHX15,RAD54B,TUBA1B,HELLS,RAD51C,RUVBL1,KIF18B,ATAD3B,XRCC6,ATAD3A,MCM8,SMC1A,XRCC3,RFC1,MCM3,TUBB,POLQ,MCM6,DHX9,ERCC6L,KIF23,GNL2,MLH1,RAD54L,MCM7,DCTPP1,TOP2A,RECQL4,MCM5,DNA2,MSH2,GMPS,TTF2,HSP90AA1,TUBA3D,MSH6,KIF20A,PSMC3,MY…
GOTERM_MF	GO:0016818	hydrolase activity, acting on acid anhydrides, in phosphorus-containing anhydrides	1.46902e-13	-29.549	788	83	0.118911	698	15681	7226,83990,10383,8655,4430,11004,3833,4173,4218,9775,4931,7516,7283,3835,5901,9319,7277,5984,5983,63979,23517,84056,3312,56992,990,4171,55270,5982,1665,25788,10376,3070,5889,8607,146909,83858,2547,55210,84515,8243,7517,5981,4172,203068,10721,4175,1660,54821,9493,29889,4292,8438,4176,79077,7153,9401,4174,1763,4436,8833,8458,3320,113457,2956,10112,5702,80179,23560,1973,347240,84790,112714,3832,1021…	TRPM2,BRIP1,TUBB4B,DYNLL1,MYO1B,KIF2C,KIFC1,MCM4,RAB8A,EIF4A3,NVL,XRCC2,TUBG1,KIF22,RAN,TRIP13,TUBA4A,RFC4,RFC3,FIGNL1,SKIV2L2,KATNAL1,HSPA8,KIF15,CDC6,MCM2,NUDT15,RFC2,DHX15,RAD54B,TUBA1B,HELLS,RAD51C,RUVBL1,KIF18B,ATAD3B,XRCC6,ATAD3A,MCM8,SMC1A,XRCC3,RFC1,MCM3,TUBB,POLQ,MCM6,DHX9,ERCC6L,KIF23,GNL2,MLH1,RAD54L,MCM7,DCTPP1,TOP2A,RECQL4,MCM5,DNA2,MSH2,GMPS,TTF2,HSP90AA1,TUBA3D,MSH6,KIF20A,PSMC3,MY…
GOTERM_MF	GO:0016817	hydrolase activity, acting on acid anhydrides	1.94041e-13	-29.2707	792	83	0.118911	698	15681	7226,83990,10383,8655,4430,11004,3833,4173,4218,9775,4931,7516,7283,3835,5901,9319,7277,5984,5983,63979,23517,84056,3312,56992,990,4171,55270,5982,1665,25788,10376,3070,5889,8607,146909,83858,2547,55210,84515,8243,7517,5981,4172,203068,10721,4175,1660,54821,9493,29889,4292,8438,4176,79077,7153,9401,4174,1763,4436,8833,8458,3320,113457,2956,10112,5702,80179,23560,1973,347240,84790,112714,3832,1021…	TRPM2,BRIP1,TUBB4B,DYNLL1,MYO1B,KIF2C,KIFC1,MCM4,RAB8A,EIF4A3,NVL,XRCC2,TUBG1,KIF22,RAN,TRIP13,TUBA4A,RFC4,RFC3,FIGNL1,SKIV2L2,KATNAL1,HSPA8,KIF15,CDC6,MCM2,NUDT15,RFC2,DHX15,RAD54B,TUBA1B,HELLS,RAD51C,RUVBL1,KIF18B,ATAD3B,XRCC6,ATAD3A,MCM8,SMC1A,XRCC3,RFC1,MCM3,TUBB,POLQ,MCM6,DHX9,ERCC6L,KIF23,GNL2,MLH1,RAD54L,MCM7,DCTPP1,TOP2A,RECQL4,MCM5,DNA2,MSH2,GMPS,TTF2,HSP90AA1,TUBA3D,MSH6,KIF20A,PSMC3,MY…
[truncated: 30 more rows]

## Sheet: 2.Red
Category	TermID	Term	Enrichment	logP	Genes.in.Term	Target.Genes.in.Term	Fraction.of.Targets.in.Term	Total.Target.Genes	Total.Genes	Entrez.Gene.IDs	Gene.Symbols
GOTERM_BP	GO:1901303	negative regulation of cargo loading into COPII-coated vesicle	0.00174043	-6.35362	1	1	0.0357143	28	16088	3638	INSIG1
GOTERM_BP	GO:1901301	regulation of cargo loading into COPII-coated vesicle	0.00174043	-6.35362	1	1	0.0357143	28	16088	3638	INSIG1
GOTERM_BP	GO:0001923	B-1 B cell differentiation	0.00174043	-6.35362	1	1	0.0357143	28	16088	10892	MALT1
GOTERM_BP	GO:0021572	rhombomere 6 development	0.00174043	-6.35362	1	1	0.0357143	28	16088	9935	MAFB
GOTERM_BP	GO:0048698	negative regulation of collateral sprouting in absence of injury	0.00174043	-6.35362	1	1	0.0357143	28	16088	23111	SPG20
[truncated: 55 more rows]

## Sheet: 3.Blue
Category	TermID	Term	Enrichment	logP	Genes.in.Term	Target.Genes.in.Term	Fraction.of.Targets.in.Term	Total.Target.Genes	Total.Genes	Entrez.Gene.IDs	Gene.Symbols
[truncated: 60 more rows]

[truncated: 1 more sheets: 4.Yellow]
